# Supplementary material for: Changes and Correlations of the Intestinal Flora and Liver Metabolite Profiles in Mice With Gallstones
Source: Front Physiol. 2021 Aug 19;12:716654. doi: 10.3389/fphys.2021.716654 (PMC8416897; doi:10.3389/fphys.2021.716654)
Supplement: Supplementary Table 1 — An excel sheet of all differential metabolites detected in liver data (Wilcoxon rank-sum test, ∗∗∗p < 0.001, ∗∗p < 0.01, ∗p < 0.05). [file Table_1.XLSX]

## Sheet: test_control
ID	m/z	Retention time (min)	Ion mode	Metabolites	Compound ID	Super Class	Class	Sub Class	kegg	Score	Fragmentation Score	Adducts	Formula	Mass Error (ppm)	VIP	P-value	adj.P-value	log2(FC)	FC	average(test)	average(control)	T1	T2	T3	T4	T5	T6	T7	T8	T9	T10	C1	C2	C3	C4	C5	C6	C7	C8	C9	C10
7.27_515.2920n	533.326	7.27378	pos	Taurohyocholate	HMDB0011637	Lipids and lipid-like molecules	Steroids and steroid derivatives	Bile acids, alcohols and derivatives	C15516	52.8	69.7	M+NH4, M+Na, M+K, M+H, M+H-H2O	C26H45NO7S	0.584984	19.9753	0.000377179	0.00378103	-2.07229	0.237782	1.6007e+06	6.73181e+06	2.27329e+06	1.20286e+06	1.30847e+06	1.74207e+06	978086	1.42511e+06	1.89201e+06	1.8012e+06	1.85294e+06	1.531e+06	1.81922e+06	7.66011e+06	6.51203e+06	1.05595e+07	7.37662e+06	1.12024e+07	1.1997e+07	4.34764e+06	2.30203e+06	3.54154e+06
14.70_763.5131n	764.52	14.703	pos	PE(16:1(9Z)/22:5(7Z,10Z,13Z,16Z,19Z))	HMDB0008978	Lipids and lipid-like molecules	Glycerophospholipids	Glycerophosphoethanolamines	C00350	56.3	88.7	M+H, M+Na	C43H74NO8P	-2.7976	16.6169	0.0104802	0.0410662	-0.39819	0.75881	1.52943e+07	2.01556e+07	2.05346e+07	1.53926e+07	1.55604e+07	1.71641e+07	1.37436e+07	1.43426e+07	1.28977e+07	8.80625e+06	1.85402e+07	1.59609e+07	2.03587e+07	2.11127e+07	2.07891e+07	1.99484e+07	2.12327e+07	2.95491e+07	1.2302e+07	1.75281e+07	2.12176e+07	1.75176e+07
13.74_830.5912m/z	830.591	13.7409	neg	PC(18:1(11Z)/18:1(11Z))	HMDB0008070	Lipids and lipid-like molecules	Glycerophospholipids	Glycerophosphocholines	C00157	51.5	61.9	M+FA-H	C44H84NO8P	-0.526677	11.6133	0.00509714	0.0243355	0.485952	1.40051	7.34506e+06	5.24456e+06	7.81245e+06	5.956e+06	6.67674e+06	8.74442e+06	8.11007e+06	8.76195e+06	7.88139e+06	6.87202e+06	6.55437e+06	6.08115e+06	5.18951e+06	5.72972e+06	5.33612e+06	3.7117e+06	1.77504e+06	3.61803e+06	5.6304e+06	6.55668e+06	7.85184e+06	7.04656e+06
14.08_854.5911m/z	854.591	14.0754	neg	PC(20:4(5Z,8Z,11Z,14Z)/18:0)	HMDB0008431	Lipids and lipid-like molecules	Glycerophospholipids	Glycerophosphocholines	C00157	54	75.4	M+FA-H	C46H84NO8P	-0.633623	10.5597	0.0106016	0.0413372	0.559276	1.47353	6.09234e+06	4.13452e+06	5.61464e+06	6.86122e+06	6.3638e+06	7.34704e+06	7.90509e+06	6.29102e+06	5.27307e+06	5.93914e+06	5.27175e+06	4.05665e+06	4.3333e+06	3.81476e+06	1.20223e+06	600875	4.01809e+06	5.18569e+06	4.79788e+06	5.81201e+06	5.63949e+06	5.9409e+06
2.88_148.0526n	166.086	2.87642	pos	trans-Cinnamic acid	HMDB0000930	Phenylpropanoids and polyketides	Cinnamic acids and derivatives	Cinnamic acids	C10438	42.5	23.1	M+H-H2O, M+NH4, M+H	C9H8O2	1.07316	9.58251	0.00010169	0.00153557	0.412237	1.33075	4.44614e+06	3.34108e+06	4.12748e+06	5.09622e+06	4.86172e+06	3.94884e+06	3.95405e+06	3.79821e+06	5.12701e+06	4.21482e+06	4.51962e+06	4.81341e+06	3.72469e+06	2.69578e+06	3.69197e+06	3.13979e+06	3.79406e+06	3.51806e+06	3.12109e+06	3.79265e+06	2.37029e+06	3.56244e+06
2.09_132.1021m/z	132.102	2.0918	pos	L-Norleucine	HMDB0001645	Organic acids and derivatives	Carboxylic acids and derivatives	Amino acids, peptides, and analogues	C01933	45.3	34.4	M+H	C6H13NO2	1.24817	8.78883	0.000202174	0.00246646	0.357578	1.28127	4.32705e+06	3.37715e+06	4.18918e+06	4.77658e+06	4.73382e+06	3.62916e+06	3.9639e+06	3.7865e+06	4.8467e+06	4.25651e+06	4.28644e+06	4.80169e+06	3.56217e+06	2.83343e+06	3.81096e+06	3.2707e+06	4.03859e+06	3.36864e+06	3.20543e+06	3.76303e+06	2.47312e+06	3.4454e+06
0.75_196.0575n	195.05	0.7518	neg	Galactonic acid	HMDB0000565	Organic acids and derivatives	Hydroxy acids and derivatives	Medium-chain hydroxy acids and derivatives	C00880	45.6	33.9	M-H, 2M-H	C6H12O7	-4.33381	8.55108	0.000203636	0.00247132	0.590959	1.50625	2.82359e+06	1.87458e+06	2.93867e+06	2.91131e+06	2.71621e+06	2.60838e+06	2.79624e+06	3.01894e+06	2.95118e+06	3.03944e+06	3.39661e+06	1.8589e+06	2.62994e+06	2.12435e+06	1.85674e+06	1.34212e+06	2.54781e+06	1.47859e+06	1.38019e+06	1.54635e+06	1.44951e+06	2.39024e+06
8.78_499.2970n	500.304	8.7841	pos	Tauroursodeoxycholic acid	HMDB0000874	Lipids and lipid-like molecules	Steroids and steroid derivatives	Bile acids, alcohols and derivatives		55.1	83.2	M+H, M+K, M+NH4, M+Na, M+H-H2O	C26H45NO6S	0.537218	8.52589	0.000574419	0.00499005	-1.80693	0.285798	376703	1.31807e+06	435193	171511	236663	480643	170195	404539	494740	637160	401061	335322	367583	1.15225e+06	1.60728e+06	2.3579e+06	1.3188e+06	1.17405e+06	2.56689e+06	1.1688e+06	736564	730626
1.37_164.0474n	182.081	1.37267	pos	m-Coumaric acid	HMDB0001713	Phenylpropanoids and polyketides	Cinnamic acids and derivatives	Hydroxycinnamic acids and derivatives	C12621	47.4	38.4	M+H, M+NH4, M+H-H2O	C9H8O3	0.512368	8.46038	8.90816e-05	0.00140694	0.44082	1.35738	3.14207e+06	2.31481e+06	3.09884e+06	3.54088e+06	3.45233e+06	2.62252e+06	2.83689e+06	2.76483e+06	3.29784e+06	3.08138e+06	3.0945e+06	3.63066e+06	2.4784e+06	1.87754e+06	2.83585e+06	1.9737e+06	2.53102e+06	2.6542e+06	2.0943e+06	2.52014e+06	1.61441e+06	2.56853e+06
13.72_739.5140n	740.521	13.7226	pos	PE(14:0/22:4(7Z,10Z,13Z,16Z))	HMDB0008844	Lipids and lipid-like molecules	Glycerophospholipids	Glycerophosphoethanolamines	C00350	54.6	88.7	M+H, M+Na	C41H74NO8P	-1.59373	7.74822	0.0131633	0.0483549	-0.391095	0.76255	3.51899e+06	4.61477e+06	4.53886e+06	3.68905e+06	2.67485e+06	3.42194e+06	3.72005e+06	3.4329e+06	3.12061e+06	3.61965e+06	2.80445e+06	4.16759e+06	5.15428e+06	6.17671e+06	4.84717e+06	4.0498e+06	4.5963e+06	4.22046e+06	4.7871e+06	1.98038e+06	5.67085e+06	4.66465e+06
13.16_754.5360m/z	754.536	13.1552	pos	SM C16:1	HMDB0029216	Organic nitrogen compounds	Organonitrogen compounds	Quaternary ammonium salts		36.7	0	M+K	C40H80N2O6P+	-3.51375	7.27951	0.000329195	0.00343039	-0.678961	0.624615	1.17037e+06	1.87375e+06	1.63326e+06	1.17924e+06	864517	980605	1.17649e+06	877021	1.17854e+06	905878	1.7296e+06	1.17854e+06	1.39115e+06	2.34564e+06	1.95922e+06	2.23106e+06	1.63514e+06	2.31653e+06	1.09795e+06	1.91804e+06	2.00055e+06	1.84217e+06
0.72_146.0693n	147.077	0.722017	pos	L-Glutamine	HMDB0000641	Organic acids and derivatives	Carboxylic acids and derivatives	Amino acids, peptides, and analogues	C00064	56.5	85.3	M+H, M+Na	C5H10N2O3	0.839962	6.75713	0.000317562	0.00335333	1.0713	2.10132	1.10448e+06	525610	1.87298e+06	886225	779918	1.52799e+06	1.1472e+06	1.00056e+06	894005	640207	996374	1.2993e+06	680583	543576	306444	339566	349678	553786	558367	498961	907050	518088
1.10_175.0239m/z	175.024	1.0975	neg	Pectic acid	HMDB0003363	Organic oxygen compounds	Organooxygen compounds	Carbohydrates and carbohydrate conjugates	C00470	49.4	53.6	M-H2O-H	C6H10O7	-4.95055	6.37447	0.000119217	0.00170892	1.15118	2.22096	899987	405225	1.30596e+06	985337	805844	1.17235e+06	1.00462e+06	587320	675084	967207	950862	545279	300253	348046	411399	94719.5	322675	552387	223455	760572	359107	679634
0.76_148.0604m/z	148.06	0.756067	pos	L-Glutamic acid	HMDB0000148	Organic acids and derivatives	Carboxylic acids and derivatives	Amino acids, peptides, and analogues	C00025	55.2	82.4	M+H	C5H9NO4	-0.0806389	6.33606	0.00473452	0.0230209	-0.420867	0.746976	1.87547e+06	2.51075e+06	1.7984e+06	1.78811e+06	2.40293e+06	1.06405e+06	2.03896e+06	1.73612e+06	1.94518e+06	2.45243e+06	1.83047e+06	1.69804e+06	2.92901e+06	2.90295e+06	3.20944e+06	2.40734e+06	2.77685e+06	2.03786e+06	2.19626e+06	2.838e+06	1.71723e+06	2.09257e+06
0.80_565.0474m/z	565.047	0.802883	neg	Uridine diphosphate glucose	HMDB0000286	Nucleosides, nucleotides, and analogues	Pyrimidine nucleotides	Pyrimidine nucleotide sugars	C00029	56.9	87.4	M-H	C15H24N2O17P2	-0.629771	6.28847	7.37542e-05	0.00124877	-1.27141	0.414255	343808	829943	117408	407587	436759	296673	338544	346712	409508	432443	360963	291485	969710	1.33682e+06	1.07264e+06	1.11795e+06	576947	721353	591696	451227	630190	830890
0.76_162.1124m/z	162.112	0.756067	pos	L-Carnitine	HMDB0000062	Organic nitrogen compounds	Organonitrogen compounds	Quaternary ammonium salts	C00318	46.3	40	M+H	C7H15NO3	-0.130603	6.08977	0.000189553	0.00235829	-0.40192	0.756851	1.51167e+06	1.99732e+06	1.79032e+06	1.28279e+06	1.48908e+06	1.30237e+06	1.59721e+06	1.22425e+06	1.61764e+06	1.74091e+06	1.45046e+06	1.62171e+06	1.87107e+06	1.75825e+06	2.09956e+06	2.1901e+06	1.61149e+06	2.17284e+06	2.46613e+06	2.16766e+06	1.90446e+06	1.73166e+06
10.79_501.2857n	502.293	10.792	pos	Fexofenadine	HMDB0005030	Benzenoids	Benzene and substituted derivatives	Diphenylmethanes	C06999	43.5	30.3	M+H, M+Na	C32H39NO4	-4.39246	5.71048	0.0341513	0.0960752	-0.371719	0.772861	2.25369e+06	2.91603e+06	2.89526e+06	1.86967e+06	2.12759e+06	2.25615e+06	2.34681e+06	1.20111e+06	3.20092e+06	2.67907e+06	2.27436e+06	1.68594e+06	2.18806e+06	2.61856e+06	2.76898e+06	3.54923e+06	1.55119e+06	3.2937e+06	3.12547e+06	3.07202e+06	4.05881e+06	2.9343e+06
13.16_778.5339m/z	778.534	13.1552	pos	PC(14:0/20:3(8Z,11Z,14Z))	HMDB0007882	Lipids and lipid-like molecules	Glycerophospholipids	Glycerophosphocholines	C00157	55.2	93.1	M+Na	C42H78NO8P	-2.40917	5.29185	0.00172743	0.0109811	-0.926378	0.526178	441729	839504	500924	438946	307259	321739	395118	437770	499086	390471	579770	546203	580749	1.45932e+06	923623	1.21005e+06	706829	621151	728957	317092	1.02238e+06	824895
1.19_244.0695n	289.068	1.18887	neg	Uridine	HMDB0000296	Nucleosides, nucleotides, and analogues	Pyrimidine nucleosides	Unclassified	C00299	52.9	65.2	M+FA-H, 2M-H, M-H	C9H12N2O6	-0.00252417	5.26321	0.0171325	0.0585504	-0.309039	0.807179	2.06485e+06	2.55811e+06	1.89901e+06	2.45385e+06	2.53753e+06	1.58309e+06	2.17801e+06	2.11813e+06	2.162e+06	2.41834e+06	1.87473e+06	1.42383e+06	3.1589e+06	2.40661e+06	3.07001e+06	2.62053e+06	1.79397e+06	1.82808e+06	2.73252e+06	2.37772e+06	2.81376e+06	2.77899e+06
8.66_274.2740m/z	274.274	8.65983	pos	Palmitic acid	HMDB0000220	Lipids and lipid-like molecules	Fatty Acyls	Fatty acids and conjugates	C00249	46.4	34.1	M+NH4	C16H32O2	-0.359648	5.1548	0.000890081	0.00685553	-0.502681	0.705794	893462	1.2659e+06	895331	795850	747407	984874	751861	847308	963080	863739	1.07672e+06	1.00845e+06	1.122e+06	1.39689e+06	1.21946e+06	1.65247e+06	678981	1.34839e+06	1.13335e+06	1.18653e+06	1.59511e+06	1.32579e+06
6.73_515.2921n	516.299	6.72638	pos	Tauro-b-muricholic acid	HMDB0000932	Lipids and lipid-like molecules	Steroids and steroid derivatives	Bile acids, alcohols and derivatives		53.7	78.4	M+H, M+K, M+Na, M+H-H2O	C26H45NO7S	0.838521	4.63354	1.65759e-06	0.0001093	2.86468	7.28372	278044	38173.4	236988	425857	293008	336639	164964	284774	211737	457679	209340	159456	31992.8	15886.6	21412.3	53652.5	60900	120890	50479.9	12559	1028.91	12931.6
13.91_794.6029m/z	794.603	13.9123	pos	PC(20:1(11Z)/P-16:0)	HMDB0008324	Lipids and lipid-like molecules	Glycerophospholipids	Glycerophosphocholines	C00157	37.2	0	M+Na	C44H86NO7P	-0.67628	4.39939	0.0350969	0.0980629	0.693309	1.61699	979654	605851	1.40236e+06	1.18232e+06	742293	797495	1.12586e+06	932889	757218	1.19305e+06	988603	674464	4163.53	12433.3	9612.22	507846	1.07696e+06	818751	762892	904043	698901	1.26291e+06
0.75_399.0947m/z	399.095	0.7518	neg	5-(3',4',5'-Trihydroxyphenyl)-gamma-valerolactone-3'-O-glucuronide	HMDB0059984	Organic oxygen compounds	Organooxygen compounds	Carbohydrates and carbohydrate conjugates		45.3	36.2	M-H	C17H20O11	3.61193	4.10252	0.0407519	0.10953	0.540616	1.45459	1.27174e+06	874295	618183	1.46265e+06	1.14793e+06	1.16112e+06	1.11878e+06	1.56813e+06	1.5647e+06	1.48783e+06	2.08107e+06	507051	1.13825e+06	1.37755e+06	906523	460459	1.25054e+06	618339	617851	521797	762384	1.08926e+06
9.34_408.2876n	453.286	9.33522	neg	Cholic acid	HMDB0000619	Lipids and lipid-like molecules	Steroids and steroid derivatives	Bile acids, alcohols and derivatives	C00695	49.5	49.4	M+FA-H, 2M-H, M-H	C24H40O5	0.17272	3.92724	0.0231788	0.0728187	-1.51892	0.348948	142943	409639	54964.6	150281	76156.4	177319	43267.3	170002	103013	369809	247036	37580.1	28473	927344	197836	396606	328076	691671	505480	838369	100263	82275.6
1.11_137.0459m/z	137.046	1.11202	pos	Hypoxanthine	HMDB0000157	Organoheterocyclic compounds	Imidazopyrimidines	Purines and purine derivatives	C00262	41.1	11.8	M+H	C5H4N4O	0.680424	3.91919	0.00705394	0.0307284	-0.173872	0.88646	1.69256e+06	1.90935e+06	1.63213e+06	1.86602e+06	1.45755e+06	1.65514e+06	1.80566e+06	1.61862e+06	1.81256e+06	1.76985e+06	1.86394e+06	1.44418e+06	2.06621e+06	2.05446e+06	1.87892e+06	1.82188e+06	1.83741e+06	2.03497e+06	2.08566e+06	1.7438e+06	1.97647e+06	1.59374e+06
13.72_755.5446n	778.534	13.7226	pos	PC(14:1(9Z)/20:2(11Z,14Z))	HMDB0007913	Lipids and lipid-like molecules	Glycerophospholipids	Glycerophosphocholines	C00157	54.3	91.2	M+Na, M+K	C42H78NO8P	-2.48872	3.75416	0.00190899	0.0116913	-0.987641	0.504302	206462	409402	217038	172630	133611	144585	151390	195612	246443	184783	356727	261801	626875	704751	403926	483185	353632	239532	273897	190636	437407	380178
4.13_187.0634n	205.097	4.13317	pos	Indoleacrylic acid	HMDB0000734	Organoheterocyclic compounds	Indoles and derivatives	Indoles		43.9	29.8	M+H, M+NH4, M+H-H2O	C11H9NO2	0.347556	3.73218	0.000768722	0.00618573	0.367217	1.28986	788222	611090	758804	835347	956560	788074	739141	612044	826900	788045	677982	899326	739498	535202	726483	585706	547549	586071	516258	751708	499743	622683
1.29_261.1446m/z	261.145	1.29352	pos	Glutamylisoleucine	HMDB0028822	Organic acids and derivatives	Carboxylic acids and derivatives	Amino acids, peptides, and analogues		47.5	39.6	M+H	C11H20N2O5	0.206141	3.66958	0.00364167	0.018822	-0.361986	0.778093	801463	1.03004e+06	1.06904e+06	1.04378e+06	719533	706200	795501	798470	733226	923754	595707	629426	1.0073e+06	939203	1.27902e+06	982765	804312	1.10987e+06	954643	1.09303e+06	921428	1.20879e+06
13.14_369.3515m/z	369.351	13.1363	pos	Lathosterol	HMDB0001170	Lipids and lipid-like molecules	Steroids and steroid derivatives	Cholestane steroids	C01189	49.3	50.7	M+H-H2O	C27H46O	-0.22475	3.65618	0.00517813	0.0246428	-0.341879	0.789013	790093	1.00137e+06	967192	838119	727643	959694	875854	701109	640164	664874	907438	618846	907941	994715	996048	955795	993623	1.27232e+06	659941	1.02951e+06	1.18038e+06	1.02341e+06
13.16_820.5218m/z	820.522	13.1552	pos	PC(16:0/20:4(5Z,8Z,11Z,14Z))	HMDB0007982	Lipids and lipid-like molecules	Glycerophospholipids	Glycerophosphocholines	C00157	37.7	0	M+K	C44H80NO8P	-4.49599	3.58785	0.0437044	0.115196	-0.525143	0.69489	620307	892669	685594	516707	553630	469042	693481	682865	620956	631489	698406	650899	303179	1.46254e+06	1.21679e+06	1.38226e+06	771258	609263	884150	522154	652353	1.12275e+06
9.54_392.2927n	437.291	9.53778	neg	Deoxycholic acid	HMDB0000626	Lipids and lipid-like molecules	Steroids and steroid derivatives	Bile acids, alcohols and derivatives	C04483	39.2	0	M+FA-H, 2M-H, M-H	C24H40O4	0.0932255	3.19351	0.000297362	0.00319981	3.10137	8.58232	147947	17238.6	114623	76686.3	81749.2	162200	80095.5	189997	171680	382150	129772	90522	9509.79	11989.3	18064.2	23790.5	36118.2	26677.8	18427.4	10204.4	2827.14	14777.8
2.48_284.0756n	285.083	2.48035	pos	Xanthosine	HMDB0000299	Nucleosides, nucleotides, and analogues	Purine nucleosides	Unclassified	C01762	52.5	64.7	M+H, M+K, M+Na	C10H12N4O6	-0.271181	3.1881	0.0141056	0.0506871	0.483411	1.39805	571542	408815	973100	351303	489389	607953	702480	516989	448777	451256	494655	679519	333201	332902	469489	371861	488242	416677	384121	521266	397448	372942
1.10_351.0568m/z	351.057	1.0975	neg	4-O-alpha-D-Galactopyranuronosyl-D-galacturonic acid	HMDB0039721	Organic oxygen compounds	Organooxygen compounds	Carbohydrates and carbohydrate conjugates	C02273	50.6	56.8	M-H2O-H	C12H18O13	-0.380291	3.15267	0.00020982	0.0025226	1.36853	2.58207	196135	75960.2	379786	159136	163640	263431	198022	150219	128869	214731	158487	145028	56658.9	48300.9	71147.2	54376.9	69402.5	91142.6	39941.9	142883	72979.9	112769
4.19_228.1474n	229.155	4.19077	pos	Isoleucylproline	HMDB0011174	Organic acids and derivatives	Carboxylic acids and derivatives	Amino acids, peptides, and analogues		46.5	35.5	M+H, M+Na	C11H20N2O3	0.152654	3.11889	8.16237e-05	0.00133683	0.711811	1.63786	286935	175189	269885	293529	342392	206827	229535	247596	359713	291352	254900	373618	170487	97611.7	215079	169650	211885	200797	164938	205482	112726	203235
0.88_134.1177m/z	134.118	0.87555	pos	Caproic acid	HMDB0000535	Lipids and lipid-like molecules	Fatty Acyls	Fatty acids and conjugates	C01585	47.2	43.4	M+NH4	C6H12O2	1.07657	2.98452	0.00153759	0.0101843	-0.450456	0.731812	352566	481771	294285	360008	262251	221976	355955	425043	404240	475843	357877	368178	572764	563568	550921	482933	502519	330148	407408	403218	489770	514462
8.21_408.2876n	453.286	8.20742	neg	Alpha-Muricholic acid	HMDB0000506	Lipids and lipid-like molecules	Steroids and steroid derivatives	Bile acids, alcohols and derivatives	C17647	46.6	33.6	M+FA-H, 2M-H, M-H	C24H40O5	-0.00729638	2.56691	0.00186677	0.0115471	0.936905	1.91442	203754	106431	284631	171721	159346	282299	138146	186992	180353	236096	245087	152868	47043.4	94915.5	115974	172140	233971	139067	128956	39872.6	30299.9	62072.8
6.33_498.2887m/z	498.289	6.32643	pos	Taurocholic acid	HMDB0000036	Lipids and lipid-like molecules	Steroids and steroid derivatives	Bile acids, alcohols and derivatives	C05122	54.6	82.3	M+H-H2O	C26H45NO7S	0.58609	2.56566	0.0337182	0.0952406	-1.21501	0.430769	94839.7	220164	131485	184256	116669	101056	39774.9	63976.4	79982.7	99545.3	59446	72206.3	54164.8	126799	129239	417719	290032	499611	407735	114605	80396.6	81337
9.33_426.3215m/z	426.321	9.32913	pos	Ursocholic acid	HMDB0000917	Lipids and lipid-like molecules	Steroids and steroid derivatives	Bile acids, alcohols and derivatives	C17644	47.7	43.3	M+NH4	C24H40O5	0.196435	2.55426	0.0231433	0.072764	-1.50269	0.352896	61533.7	174368	24992.3	65310.4	31588.8	75760.2	19348.6	72730.7	44662.5	158992	104079	17872.5	13984.1	398170	87451.3	165134	115955	292288	234244	347420	51020.4	38014.5
2.19_299.0770n	300.084	2.18978	pos	D-4'-Phosphopantothenate	HMDB0001016	Organic acids and derivatives	Carboxylic acids and derivatives	Amino acids, peptides, and analogues	C03492	56.3	83.7	M+H, M+Na	C9H18NO8P	0.0644844	2.5271	0.00658841	0.0293454	-0.362129	0.778016	327906	421465	249692	344014	236552	278000	321233	354793	345935	360069	461390	327383	486768	521218	406894	360994	505227	335122	483990	331415	388173	394845
1.11_162.0761m/z	162.076	1.11202	pos	Glucosamine	HMDB0001514	Organic oxygen compounds	Organooxygen compounds	Carbohydrates and carbohydrate conjugates	C00329	51.8	61.2	M+H-H2O	C6H13NO5	0.104616	2.50474	0.000176068	0.00222788	0.524747	1.43868	250620	174201	266970	289541	254208	199873	243611	248581	271456	266048	202052	263865	161458	122753	128996	147931	123098	227134	227981	193840	199875	208950
11.35_320.2351n	319.228	11.3472	neg	12-HETE	HMDB0006111	Lipids and lipid-like molecules	Fatty Acyls	Eicosanoids	C14777	49.8	53.5	M-H, M+FA-H	C20H32O3	-0.270282	2.50238	0.00332398	0.01766	-1.36715	0.387656	57284.8	147772	29952.3	53859.3	38492.2	24461.5	64083.7	120767	80754.6	32122.4	44801.5	83554	209028	235213	91013.1	244137	75378.5	171136	237202	46772.5	91040.2	76803.6
3.71_686.1411m/z	686.141	3.71437	neg	Dephospho-CoA	HMDB0001373	Nucleosides, nucleotides, and analogues	Purine nucleotides	Purine ribonucleotides	C00882	55.2	81.9	M-H	C21H35N7O13P2S	-0.719379	2.4721	0.0115725	0.0439672	0.672491	1.59382	261139	163844	421912	263175	315154	383353	261527	177716	182200	167978	191188	247187	161598	120260	196822	80977.9	69971.2	244473	143851	264714	200812	154967
10.53_493.3172n	494.324	10.5252	pos	LysoPC(16:1(9Z)/0:0)	HMDB0010383	Lipids and lipid-like molecules	Glycerophospholipids	Glycerophosphocholines	C04230	58	93.4	M+H, M+Na	C24H48NO7P	0.696472	2.42404	0.0460462	0.119511	-0.546464	0.684696	284667	415757	319360	122218	367705	239211	337614	250836	370068	373559	197526	268571	200541	464983	490679	504046	142738	499013	278690	423978	748438	404460
1.18_213.1234m/z	213.123	1.18105	pos	2-Phenyl-1,3-propanediol monocarbamate	HMDB0060351	Benzenoids	Benzene and substituted derivatives	Unclassified	C16586	39.7	0	M+NH4	C10H13NO3	0.0296485	2.3836	0.0176165	0.0597401	0.497409	1.41168	327304	231855	225133	371898	509251	222006	182687	278384	406316	338245	327999	411127	276284	139696	276143	226386	276500	241794	236446	266013	128468	250822
0.88_324.0593m/z	324.059	0.87555	pos	Uridine 2',3'-cyclic phosphate	HMDB0011640	Nucleosides, nucleotides, and analogues	Pyrimidine nucleotides	Cyclic pyrimidine nucleotides	C02355	40.1	3.86	M+NH4	C9H11N2O8P	0.427047	2.35758	4.6712e-05	0.000922505	-0.517497	0.698583	148532	212618	129077	153131	135324	141997	141637	151800	171100	185121	169024	107105	242631	253771	206415	224611	252200	210206	184256	167028	206012	179054
8.02_408.2869n	453.286	8.02467	neg	3a,6a,7b-Trihydroxy-5b-cholanoic acid	HMDB0000364	Lipids and lipid-like molecules	Steroids and steroid derivatives	Bile acids, alcohols and derivatives	C17727	47.3	39.7	M-H, M+FA-H	C24H40O5	-1.53932	2.34855	0.00240357	0.0138083	-1.11405	0.461996	66943.4	144900	53947.4	77822.6	52391.6	94232.9	50753.8	73668.9	49342.4	104793	75316.1	37165	138554	173173	137560	185343	282367	161530	153461	86633.1	35030.8	95349.1
1.11_140.0838n	158.118	1.11202	pos	2-Propyl-2,4-pentadienoic acid	HMDB0060682	Lipids and lipid-like molecules	Fatty Acyls	Fatty acids and conjugates	C16656	39	0	M+NH4, M+K	C8H12O2	0.43322	2.2717	3.49843e-07	3.84924e-05	1.94479	3.84983	76659	19912.3	67615.1	114318	66150.6	111942	68811.5	73561.4	73932.7	73919.6	74568.6	41770.2	25641.3	14792.9	19522.3	10486.6	14460.4	21238.5	13540.9	17653.9	22757.6	39028.6
2.75_191.0581n	209.092	2.75195	pos	5-Phenyl-1,3-oxazinane-2,4-dione	HMDB0060400	Benzenoids	Benzene and substituted derivatives	Unclassified	C16596	48.1	51.5	M+H, M+NH4	C10H9NO3	-0.62229	2.25669	0.00477081	0.0231499	0.534693	1.44863	253645	175092	238538	316099	226626	145421	192698	283483	274314	216658	340252	302358	126905	127520	177582	162744	235575	247603	199848	159642	103830	209675
0.74_258.1101m/z	258.11	0.73905	pos	Glycerophosphocholine	HMDB0000086	Lipids and lipid-like molecules	Glycerophospholipids	Glycerophosphocholines	C00670	41.7	11.6	M+H	C8H20NO6P	0.169574	2.21581	0.0218029	0.0696578	0.612857	1.52928	232689	152156	392434	255764	371075	104821	254270	231232	141065	209579	138039	228615	186687	148477	189491	159193	151658	146467	66384.9	187384	118396	167419
2.94_250.0934m/z	250.093	2.93767	pos	Zidovudine	HMDB0014638	Nucleosides, nucleotides, and analogues	Pyrimidine nucleosides	Pyrimidine 2',3'-dideoxyribonucleosides	C07210	44.5	35.1	M+H-H2O	C10H13N5O4	-0.106468	2.1994	0.0106628	0.0415076	-0.553821	0.681214	175088	257024	194178	208182	201355	206417	181554	193163	139682	171045	152338	102966	203637	208750	313554	209192	217285	264162	125733	381958	394144	251819
0.84_203.1504m/z	203.15	0.8412	pos	Asymmetric dimethylarginine	HMDB0001539	Organic acids and derivatives	Carboxylic acids and derivatives	Amino acids, peptides, and analogues	C03626	43.1	25.2	M+H	C8H18N4O2	0.638492	2.16952	0.0196316	0.0645434	0.35411	1.2782	390555	305552	381051	517203	413438	364784	342072	334729	364638	324887	400113	462642	385588	244217	262859	236298	479842	319359	313287	328837	171217	314017
1.12_346.0555m/z	346.056	1.11797	neg	Adenosine monophosphate	HMDB0000045	Nucleosides, nucleotides, and analogues	Purine nucleotides	Purine ribonucleotides	C00020	53.2	71.7	M-H	C10H14N5O7P	-0.794236	2.16654	0.000530041	0.00471947	-0.389078	0.763618	191964	251388	147434	197691	182159	198285	209966	211362	199271	210445	188870	174157	231468	301828	232425	261815	317886	266354	181228	237907	264153	218813
0.79_560.0789m/z	560.079	0.790117	pos	Adenosine diphosphate ribose	HMDB0001178	Nucleosides, nucleotides, and analogues	Purine nucleotides	Purine nucleotide sugars	C00301	38.1	0	M+H	C15H23N5O14P2	-0.0802557	2.06972	0.0401105	0.108247	-1.10584	0.464633	81535.3	175483	28511.7	63073.2	37991.7	13732.4	33498.6	261028	25986.8	92158.9	21978	237394	50720.5	47343.8	207424	90989.7	312749	229330	313753	118642	157918	225961
11.72_361.2737m/z	361.274	11.7171	pos	2-Arachidonylglycerol	HMDB0004666	Lipids and lipid-like molecules	Endocannabinoids	Unclassified	C13856	45.2	31	M+H-H2O	C23H38O4	-0.176712	2.05275	0.00200573	0.0121273	-0.33363	0.793537	250826	316085	341749	234314	260102	243618	253287	206650	261449	235165	245122	226801	350409	315976	332756	330493	222845	384221	284922	339945	318890	280398
11.37_302.2245n	303.232	11.3663	pos	Eicosapentaenoic acid	HMDB0001999	Lipids and lipid-like molecules	Fatty Acyls	Fatty acids and conjugates	C06428	49	48.6	M+H-H2O, M+H	C20H30O2	-0.236862	2.04482	0.00423228	0.0211063	-1.3146	0.402037	41010.7	102007	22665.5	48180.5	24478.9	17133	46716.5	80369.6	55730.3	24874.2	33712.1	56246.1	128604	165594	64074.1	172281	39064.7	108923	175741	37975.5	71603	56211.6
8.41_406.2717n	451.27	8.41042	neg	3-Oxocholic acid	HMDB0000502	Lipids and lipid-like molecules	Steroids and steroid derivatives	Bile acids, alcohols and derivatives		47.5	43.3	M-H, M+FA-H	C24H38O5	-0.622128	2.02281	0.00102646	0.00758127	-3.86474	0.068643	3889.34	56660.4	1.115e-05	18300.4	3844.26	2920.34	1.115e-05	979.289	1.115e-05	11340.7	1508.41	1.115e-05	5319.4	122015	23020.5	92848.2	70563.1	59916.5	105354	64119.1	16094.7	7353.37
0.79_281.1111n	282.118	0.790117	pos	N6-Methyladenosine	HMDB0004044	Nucleosides, nucleotides, and analogues	Purine nucleosides	Unclassified		49	54	M+H-H2O, M+H	C11H15N5O4	-4.55201	2.00929	0.0247117	0.0760823	0.577126	1.49187	195942	131340	328271	102710	290582	165604	226899	144120	153085	152260	113262	282632	137484	105291	151582	154961	105460	125954	100459	168133	127954	136119
7.76_567.3171m/z	567.317	7.76103	neg	Deoxycholic acid 3-glucuronide	HMDB0002596	Lipids and lipid-like molecules	Steroids and steroid derivatives	Steroidal glycosides	C03033	55.8	82.7	M-H	C30H48O10	-0.589026	1.94808	0.0152569	0.0537425	4.65926	25.2683	69227.1	2739.68	19476.4	74686.4	32979.6	70520.4	17067.9	98287.5	57335.4	276825	35151.1	9940.99	156.945	1894.11	1916.64	1667.37	5424.53	7781.56	2644.57	4532.75	1.115e-05	1378.34
10.46_448.3422m/z	448.342	10.4617	pos	LysoSM(d18:1)	HMDB0006482	Lipids and lipid-like molecules	Sphingolipids	Phosphosphingolipids	C03640	44.5	28.8	M+H-H2O	C23H50N2O5P+	-0.616927	1.94059	0.00487964	0.023573	-0.615527	0.652692	106179	162679	77268.7	161702	70503.9	74507.3	77769.5	80338	173056	129493	143265	73887.1	189489	146619	134665	223401	135193	162725	213904	110668	130874	179249
1.11_160.1333m/z	160.133	1.11202	pos	(3Z)-2-Propylpent-3-enoic acid	HMDB0013903	Lipids and lipid-like molecules	Fatty Acyls	Fatty acids and conjugates	C16654	44.1	22.2	M+NH4	C8H14O2	0.317616	1.93761	0.0269297	0.0810006	-0.523152	0.69585	143720	206539	73801.6	163970	104907	136547	178011	125213	196824	198790	179944	79198.2	174241	315613	193964	215140	274556	190910	290078	116495	121419	172977
0.75_184.9848m/z	184.985	0.7518	neg	2-Phosphoglyceric acid	HMDB0000362	Organic oxygen compounds	Organooxygen compounds	Carbohydrates and carbohydrate conjugates		38.1	0	M-H	C3H7O7P	-4.74081	1.91462	0.00149539	0.00996001	0.904937	1.87246	104937	56042.1	179303	82165.1	95750.2	71390.4	133430	127859	45895.8	83804.1	102083	127687	58054.9	52482.6	49363.5	54430.8	34140.7	85003.3	71398.1	54952.9	32492.3	68102
0.74_130.0500m/z	130.05	0.73905	pos	Pyroglutamic acid	HMDB0000267	Organic acids and derivatives	Carboxylic acids and derivatives	Amino acids, peptides, and analogues	C01879	49.2	53.6	M+H	C5H7NO3	1.3079	1.90246	0.0054358	0.0255616	0.278076	1.21258	306190	252512	420920	266603	286332	309622	324147	279624	279337	273130	289205	332977	302069	274831	259154	212007	239767	230626	238204	274580	269022	224858
0.70_133.0609m/z	133.061	0.704817	pos	L-Asparagine	HMDB0000168	Organic acids and derivatives	Carboxylic acids and derivatives	Amino acids, peptides, and analogues	C00152	51.4	63.8	M+H	C4H8N2O3	1.10905	1.86557	7.80143e-05	0.00129867	0.736803	1.66648	98673.2	59210.6	137316	69300.5	104640	96897.7	91966	94173	94169.8	79208.2	105682	113379	50380.4	45898.2	70361.3	45303.1	73252.6	78675.1	38596.6	73224.7	41881.5	74532.2
13.47_699.5636n	700.571	13.4702	pos	Galactosylceramide (d18:1/16:0)	HMDB0010708	Lipids and lipid-like molecules	Sphingolipids	Glycosphingolipids	C02686	36.7	0	M+H, M+Na	C40H77NO8	-1.85811	1.83062	0.00438204	0.021662	-0.834694	0.560702	63734.9	113670	77750.2	41905.1	93193.6	63601.1	36628.8	55233.6	54906.6	82077.3	73167	58885.4	124470	160924	89882.1	64872.3	143906	25140.6	143077	165041	128441	90943.6
0.84_607.0813n	608.089	0.8412	pos	Uridine diphosphate-N-acetylgalactosamine	HMDB0000304	Nucleosides, nucleotides, and analogues	Pyrimidine nucleotides	Pyrimidine nucleotide sugars	C00203	38.8	0	M+H, M+Na	C17H27N3O17P2	-0.455087	1.82997	0.000563881	0.00492835	-0.606718	0.656689	89113.8	135702	69467.1	60473.7	113236	126025	89314.5	91203.2	84982.3	91538.9	84682.1	80215.3	131723	145608	171886	157515	88707.2	180861	109430	103366	137074	130845
1.03_192.0326m/z	192.033	1.03165	pos	Phenol sulphate	HMDB0060015	Organic acids and derivatives	Organic sulfuric acids and derivatives	Arylsulfates	C02180	40	5.77	M+NH4	C6H6O4S	0.41781	1.82901	4.75396e-05	0.000929568	1.23113	2.34751	64035.3	27278	64530.4	52472.6	84476.8	44565.9	54748.7	57871.8	51289.9	91850.1	57637.1	80909.4	17690.5	20795.8	38712.8	13467.4	7650.34	48150.5	21704.5	26185	25072.7	53350.1
3.62_189.1234m/z	189.123	3.61652	pos	N-Alpha-acetyllysine	HMDB0000446	Organic acids and derivatives	Carboxylic acids and derivatives	Amino acids, peptides, and analogues	C12989	47.9	41.2	M+H	C8H16N2O3	0.212571	1.781	1.03606e-06	7.73397e-05	1.32185	2.49986	54257.8	21704.3	64472.6	41400.1	61821.4	50584.6	45323.6	43236.8	62084	42492.3	51364.5	79797.9	19222.4	12729.6	30269.1	18253.9	27949.5	29109	15402.7	22711	12871.5	28524.7
0.79_167.0365n	168.044	0.790117	pos	Taurocyamine	HMDB0003584	Organic acids and derivatives	Organic sulfonic acids and derivatives	Organosulfonic acids and derivatives	C01959	44	30.2	M+H, M+K	C3H9N3O3S	0.224003	1.77962	2.62681e-07	3.19464e-05	1.23863	2.35975	59316.3	25136.7	53613.1	74537.7	58706.4	76680.1	43663.8	51782.3	57262	57955.1	55768.8	63194.2	44183.7	23906.6	20943	19306.4	18953.7	22658	37109.6	29145.3	14150.2	21010.8
0.62_146.1058n	147.113	0.61835	pos	L-Lysine	HMDB0000182	Organic acids and derivatives	Carboxylic acids and derivatives	Amino acids, peptides, and analogues	C00047	49.9	58	M+H-H2O, M+H	C6H14N2O2	1.56143	1.76474	0.0436348	0.115089	0.199283	1.14813	472677	411694	475471	547247	484444	392150	408281	415247	496738	479675	503743	523772	437912	348272	453361	396638	557916	429553	366121	439825	285600	401738
6.73_496.2730m/z	496.273	6.72638	pos	Sulfolithocholylglycine	HMDB0002639	Lipids and lipid-like molecules	Steroids and steroid derivatives	Bile acids, alcohols and derivatives	C11301	50.2	61.9	M+H-H2O	C26H43NO7S	0.443046	1.75618	0.00951951	0.0382748	-2.2123	0.21579	13657.9	63292.6	17776.7	25781.5	11306	17548	3139.58	7733.32	11240.5	21778.3	7371.04	12904.1	12456.6	19377.4	23443.4	89989.5	40089.5	123024	123899	153347	28827.9	18472.2
6.10_593.3330m/z	593.333	6.09742	pos	Mesobilirubinogen	HMDB0001898	Organoheterocyclic compounds	Tetrapyrroles and derivatives	Bilirubins	C05790	45.7	37.4	M+H	C33H44N4O6	-0.623099	1.7398	0.00804792	0.0337887	1.7341	3.32671	74540.4	22406.6	40164.5	158481	55071.5	61297.8	55105.2	122946	19840.1	164157	38735.1	29605.1	7972.36	9257.96	28591	23025.6	11193.1	23317.1	33874.4	53700.7	19280.5	13853.4
7.63_499.2970n	482.294	7.62945	pos	Taurodeoxycholic acid	HMDB0000896	Lipids and lipid-like molecules	Steroids and steroid derivatives	Bile acids, alcohols and derivatives	C05463	56.3	91.5	M+H-H2O, M+Na	C26H45NO6S	0.530908	1.72221	0.00356112	0.0185104	-1.24626	0.421538	32509.2	77120.4	13285	10685.1	25385.3	26771.2	16738	39036.2	40823.9	87145	26024.5	39197.9	57978.1	118923	92766.6	74753	61959	119652	110640	88770	27762.6	17999.8
6.53_580.2560m/z	580.256	6.5308	neg	Streptomycin	HMDB0015214	Benzenoids	Benzene and substituted derivatives	Xylenes	C00413	38	0	M-H	C21H39N7O12	-4.09426	1.65887	0.000386477	0.00382896	-3.09689	0.116881	4662.67	39892.5	1754.8	9845.47	6063.06	6362.67	917.377	1332.43	3472.66	13647.5	2206.27	1024.44	17702.4	31366.3	33738	67423.2	64384.7	67445.7	72701.1	14501.2	10295.7	19367
2.24_380.1122m/z	380.112	2.2416	pos	Histidinyl-Tryptophan	HMDB0028896	Organic acids and derivatives	Carboxylic acids and derivatives	Amino acids, peptides, and analogues		38	0	M+K	C17H19N5O3	0.768646	1.6203	0.00548354	0.0257657	-1.16563	0.445768	31224.5	70046.5	9368.84	21436.2	14566.8	10067	31505.8	48323	73556.6	57062.8	24081.5	22276.6	64473.2	75419.7	50506	99094.8	53757.5	42772.9	145940	35603.6	75999.7	56897.5
0.81_405.0097m/z	405.01	0.80715	pos	Uridine 5'-diphosphate	HMDB0000295	Nucleosides, nucleotides, and analogues	Pyrimidine nucleotides	Pyrimidine ribonucleotides	C00015	38.2	0	M+H	C9H14N2O12P2	0.491581	1.59732	3.10109e-05	0.000710556	-1.48261	0.357842	16488.7	46078.3	6954.89	19777.9	19022.3	15617.8	16825.3	16343.8	20538.8	20305.2	20232.4	9268.97	44721.5	81565.7	47425.8	62097.1	29199.2	44362.8	38633.7	24160.1	48604.2	40013
3.49_278.1518n	301.141	3.4916	pos	Monoethylhexyl phthalic acid	HMDB0013248	Benzenoids	Benzene and substituted derivatives	Benzoic acids and derivatives	C03343	39.1	0	M+Na, M+K	C16H22O4	0.143501	1.593	0.00170023	0.0108612	-0.227554	0.854082	196176	229693	217904	196233	186816	217800	226425	186518	186341	178242	191833	173653	196103	231845	230621	238617	257042	203167	233620	227104	267650	211159
7.12_362.2093n	361.202	7.11825	neg	17a,21-Dihydroxy-5b-pregnane-3,11,20-trione	HMDB0006758	Lipids and lipid-like molecules	Steroids and steroid derivatives	Hydroxysteroids	C05469	47.7	43.6	M-H, M+FA-H	C21H30O5	-0.112243	1.58818	3.63293e-05	0.000794093	-1.5205	0.348566	16330.3	46850	30062.9	39362	19245.1	9958.66	7817.84	10532.7	6328.8	9729.4	13390.9	16875	77419.7	43316.7	44926.4	31820.5	51980.7	25991.9	41656	58705.7	47311.9	45370.4
0.93_275.0218m/z	275.022	0.93295	neg	Dihydroferulic acid 4-sulfate	HMDB0041724	Organic acids and derivatives	Organic sulfuric acids and derivatives	Arylsulfates		37.9	3.27	M-H	C10H12O7S	-4.87531	1.58631	0.00791109	0.0333559	-0.656458	0.634434	69249.3	109151	48647.3	93574.4	117004	34393.6	65771.5	60905.5	76126.5	100257	51913.9	43899.2	83996.3	79380.9	86650	171063	111531	143881	140352	109276	76581.7	88800.5
0.81_566.0548n	584.089	0.80715	pos	Uridine diphosphategalactose	HMDB0000302	Nucleosides, nucleotides, and analogues	Pyrimidine nucleotides	Pyrimidine nucleotide sugars	C00052	37.6	0	M+NH4, M+Na	C15H24N2O17P2	-0.321632	1.57101	0.000196017	0.00241712	-2.04892	0.241664	9793.62	40525.7	1.115e-05	9901.81	8849.54	7773.02	12933	9958.91	16132.5	13407.3	12169.6	6810.41	36692.1	90548.1	43790.7	57010.8	26118.3	33194.8	31416.8	17718.4	35159.3	33607.5
1.11_348.0703m/z	348.07	1.11202	pos	2'-Deoxyguanosine 5'-monophosphate	HMDB0001044	Nucleosides, nucleotides, and analogues	Purine nucleotides	Purine deoxyribonucleotides	C00362	42.4	17.3	M+H	C10H14N5O7P	-0.18734	1.56573	0.0296936	0.0867831	-0.171442	0.887954	442931	498821	406400	398215	418748	434161	405863	440927	507324	473752	412718	531198	474938	495531	528261	489656	529891	546474	347489	496406	550284	529284
1.12_136.0373n	135.03	1.11797	neg	Threonic acid	HMDB0000943	Organic oxygen compounds	Organooxygen compounds	Carbohydrates and carbohydrate conjugates	C01620	42.3	17.2	M-H, M+FA-H	C4H8O5	1.03788	1.5567	0.00541651	0.0255113	-0.159976	0.89504	284557	317927	230148	285033	267335	283947	306657	309800	286911	281952	311474	282312	313166	339500	272709	307333	321681	321597	362100	305282	325907	309990
10.48_518.3247m/z	518.325	10.4825	pos	LysoPC(18:3(6Z,9Z,12Z))	HMDB0010387	Lipids and lipid-like molecules	Glycerophospholipids	Glycerophosphocholines	C04230	52.7	66.8	M+H	C26H48NO7P	1.07004	1.5535	0.00144504	0.0097284	-0.488149	0.712939	86828	121789	90576.4	59660	95114.7	77514.4	83126.3	74343.2	133220	96847.5	84046.1	73832.1	104292	134434	120332	153414	70700.3	122608	130359	130674	129395	121680
9.11_437.2908m/z	437.291	9.11398	neg	Chenodeoxycholic acid	HMDB0000518	Lipids and lipid-like molecules	Steroids and steroid derivatives	Bile acids, alcohols and derivatives	C02528	52.9	69.2	M+FA-H	C24H40O4	-0.0858857	1.55294	8.76506e-07	6.84424e-05	3.28131	9.7224	28459.2	2927.18	32849.6	17323.5	19863.4	35309.1	17010	29148.9	32966.3	52661.3	21270	26190.2	1527.56	1995.49	4149.39	6202.83	6136.48	3822.85	2144.08	397.059	1.115e-05	2896.07
6.10_403.0925m/z	403.092	6.09742	pos	4-Phosphopantothenoylcysteine	HMDB0001117	Unclassified	Unclassified	Unclassified		49.7	63.7	M+H	C12H23N2O9PS	-2.45361	1.53435	0.000583226	0.0050491	-0.172458	0.88733	228697	257736	238126	224655	209689	242829	242232	230520	213989	221235	239617	224074	260322	271128	249751	248404	294819	241175	259227	250113	273349	229071
2.21_153.0659m/z	153.066	2.20707	pos	N1-Methyl-2-pyridone-5-carboxamide	HMDB0004193	Organoheterocyclic compounds	Pyridines and derivatives	Pyridinecarboxylic acids and derivatives	C05842	44.1	23.6	M+H	C7H8N2O2	0.0530584	1.53115	0.00174973	0.0110407	0.71229	1.6384	90667.5	55339	79679.2	107694	67078	92784.5	148739	77132.8	73916.9	78525	58017.6	123109	55087	54836.3	53797.8	73323	52872.4	41709.3	76801.9	45553.1	57642.7	41766.3
10.06_299.2823n	300.29	10.0608	pos	Sphingosine	HMDB0000252	Organic nitrogen compounds	Organonitrogen compounds	Amines	C00319	54	74.1	M+H-H2O, M+H	C18H37NO2	-0.325976	1.51607	0.000139049	0.00190574	-0.54031	0.687623	61400.9	89294.3	66534.2	71692.7	53941.8	57735.9	58279.3	51039.8	75488.9	50710.7	84132.2	44453	97608.8	96690.9	73761.7	110340	64122.2	88598.6	94336.3	80767.8	90806.4	95910.8
2.54_310.1762m/z	310.176	2.54235	pos	Lysyl-Tyrosine	HMDB0028963	Organic acids and derivatives	Carboxylic acids and derivatives	Amino acids, peptides, and analogues		40.1	4.51	M+H	C15H23N3O4	0.138367	1.51168	0.0175591	0.0595945	0.561784	1.47609	117190	79392.3	99161.3	136152	151208	63725.1	108824	92871.4	195399	106885	60576.1	157102	78127.2	66264.9	115745	90074.8	91150.3	67073.6	66768.5	61108	74591.2	83018.9
2.88_215.1391m/z	215.139	2.87642	pos	Isoleucyl-Threonine	HMDB0028917	Organic acids and derivatives	Carboxylic acids and derivatives	Amino acids, peptides, and analogues		39.7	3.32	M+H-H2O	C10H20N2O4	0.363481	1.47869	2.88623e-05	0.000677009	0.963534	1.95008	50579.1	25936.9	44430.8	47466.4	62274.5	35156.1	37413.7	42986	66271.2	47643.4	52225.9	69923.5	26329.1	11855.1	32183.8	26197.6	33927.4	28713	24191.9	29853.4	14482	31636.1
0.69_156.0768m/z	156.077	0.687783	pos	L-Histidine	HMDB0000177	Organic acids and derivatives	Carboxylic acids and derivatives	Amino acids, peptides, and analogues	C00135	53.4	74	M+H	C6H9N3O2	0.482417	1.44309	0.0482702	0.123507	0.231781	1.17428	294341	250656	275975	367625	261299	314372	250257	238929	350189	321348	289728	273684	304510	216211	256895	229773	336473	215899	232569	275867	165950	272410
0.70_134.0449m/z	134.045	0.704817	pos	L-Aspartic acid	HMDB0000191	Organic acids and derivatives	Carboxylic acids and derivatives	Amino acids, peptides, and analogues	C00049	51.8	65.2	M+H	C4H7NO4	0.848183	1.44056	0.00856962	0.0353538	-0.332279	0.794281	122464	154182	82545.3	172594	134160	82124.9	130080	111130	149961	134446	114892	112704	165917	147482	171248	175000	185265	131453	149561	148885	134430	132578
1.12_959.2289n	958.208	1.11797	neg	(+)-7-Isojasmonic acid CoA	HMDB0060298	Organic acids and derivatives	Carboxylic acids and derivatives	Amino acids, peptides, and analogues	C16339	38.3	0	M-H2O-H, M-H	C33H52N7O18P3S	-1.41684	1.42931	0.0203077	0.0660904	-0.353797	0.782522	130944	167335	95223	109173	153188	127949	129248	136140	161834	159355	110235	127091	132090	243787	141179	175648	207980	160295	149238	108313	190760	164063
0.87_322.0444m/z	322.044	0.87385	neg	Cytidine monophosphate	HMDB0000095	Nucleosides, nucleotides, and analogues	Pyrimidine nucleotides	Pyrimidine ribonucleotides	C00055	52.6	66.4	M-H	C9H14N3O8P	-0.479416	1.39544	0.00264796	0.0149305	-0.395402	0.760277	85068	111891	69161.1	96533	84103.7	81882.6	81051.7	88083.2	108197	96550.6	85052	60065.5	124767	125697	105782	124067	154815	103489	92211.6	96580.2	99168.3	92330.6
4.11_223.1078m/z	223.108	4.11317	pos	Phenylalanyl-Glycine	HMDB0028995	Organic acids and derivatives	Carboxylic acids and derivatives	Amino acids, peptides, and analogues		44.4	25	M+H	C11H14N2O3	0.40497	1.37383	2.63775e-07	3.19464e-05	1.08008	2.11415	36561.4	17293.7	38041.9	31493.4	39275.1	36666.7	31828	31569.1	40944.4	28020	38369.4	49406.1	18005.9	12124.8	22154.6	13850	21064.9	22264.3	14474.5	17662.7	9773.88	21561.4
8.87_373.2743m/z	373.274	8.86798	pos	Nutriacholic acid	HMDB0000467	Lipids and lipid-like molecules	Steroids and steroid derivatives	Bile acids, alcohols and derivatives		55	82.9	M+H-H2O	C24H38O4	1.39093	1.3572	0.000291407	0.00315864	3.18596	9.1006	27641.6	3037.34	13214.2	31668.8	15863	33935.4	14849.6	35294	19629.9	68551	33051.8	10358.4	2883.98	1418	2254.54	3222.9	5337.69	6873.36	2705.37	2271.13	1623.55	1782.88
7.11_363.2166m/z	363.217	7.10568	pos	Cortisol	HMDB0000063	Lipids and lipid-like molecules	Steroids and steroid derivatives	Hydroxysteroids	C00735	49.2	50.9	M+H	C21H30O5	-0.0385081	1.33377	5.09575e-05	0.000972237	-1.54478	0.342748	11311	33001	20128.1	27087.7	12744.1	6978.94	5655.19	7696.43	5171.59	7790.25	9654.95	10203.1	56435.3	32485	32303.9	21910.7	27427	16887.3	31434	42539.7	36778	31809.3
1.37_136.0758m/z	136.076	1.37267	pos	2-Phenylacetamide	HMDB0010715	Benzenoids	Benzene and substituted derivatives	Phenylacetamides	C02505	43.9	22.3	M+H	C8H9NO	0.624816	1.33299	9.57706e-05	0.00147241	0.378827	1.30028	88971.6	68424.7	87337.2	97310.2	97906	76558.5	81028.5	80158.9	92640.3	87560.5	87951	101265	72562.2	58255.4	80895.2	58718.3	76317.4	76477.9	61848.2	72629.1	50970.2	75573.3
0.86_425.0808m/z	425.081	0.85525	neg	Cysteineglutathione disulfide	HMDB0000656	Organic acids and derivatives	Carboxylic acids and derivatives	Amino acids, peptides, and analogues		44.1	30.3	M-H	C13H22N4O8S2	0.430361	1.32499	3.35344e-05	0.000748184	0.730764	1.65952	49167.7	29627.7	50354.7	44071.4	56273.2	48555.3	43514.4	46306.9	51979.9	38130.1	53569.3	58921.8	32394.9	33290.1	36868.4	17488.8	28925.1	43771.2	19493.3	26740.9	17494.7	39809.6
12.40_300.2897m/z	300.29	12.4019	pos	3-Dehydrosphinganine	HMDB0001480	Organic oxygen compounds	Organooxygen compounds	Carbonyl compounds	C02934	53.2	69.7	M+H	C18H37NO2	-0.137431	1.30671	2.42776e-05	0.000599067	-0.986709	0.504628	20945.2	41506.2	20626.8	21546.5	16928.1	14610.4	21821.9	17307.8	30585.6	17207.8	25884.7	22932.5	29758.3	53364.6	32879.7	53631	31656	51470.8	37935.5	28644.9	43429.2	52292.3
0.77_413.1106m/z	413.111	0.768833	neg	3-O-Feruloylquinic acid	HMDB0030669	Organic oxygen compounds	Organooxygen compounds	Alcohols and polyols	C02572	36.5	0	M+FA-H	C17H20O9	4.46918	1.30578	0.000492686	0.0045121	-0.914096	0.530676	23984.6	45196.3	12742.4	31018.4	39489.5	28984.9	17288.1	18900.3	17126.3	26747.9	30508.2	17040.3	54212.1	56793.7	55179.7	34376.7	43300.5	25728.4	42929.9	62291.1	52631.5	24519.7
1.07_176.0322n	177.039	1.07187	pos	D-Glucurono-6,3-lactone	HMDB0006355	Organoheterocyclic compounds	Furofurans	Isosorbides	C02670	42.3	14.3	M+H, M+Na	C6H8O6	0.456192	1.30534	0.000671325	0.0055759	1.0571	2.08075	43961.5	21127.7	71957.8	45146.6	33974	53973.3	56436.9	30564.5	32782.9	47155.7	47128.9	20494.1	17534.2	20955.8	21172.7	7558.27	9037.41	25182.1	20563.3	38412.8	19160.4	31699.9
2.22_378.0976m/z	378.098	2.22325	neg	S-Lactoylglutathione	HMDB0001066	Organic acids and derivatives	Carboxylic acids and derivatives	Amino acids, peptides, and analogues	C03451	48.9	56.2	M-H	C13H21N3O8S	-0.263048	1.30136	0.00190664	0.011683	-1.25481	0.41905	16785.9	40057.1	3738.96	10333.8	7615.68	4871	16568.4	30849	37092.6	33619.4	11610.5	11560.1	40025	43194.3	31565.7	62233.5	37932.1	22420.5	71394.4	20345.5	38175.9	33284.5
0.88_144.1020m/z	144.102	0.87555	pos	Proline betaine	HMDB0004827	Organic acids and derivatives	Carboxylic acids and derivatives	Amino acids, peptides, and analogues	C10172	43	18.4	M+H	C7H13NO2	0.671182	1.29846	0.000931505	0.00709341	1.42172	2.67905	39345.1	14686.2	30638.4	72135.1	32971.9	64463	27378.9	36773.1	36101.4	38793	37859.9	16335.7	40633.6	7091.11	6056.97	9684.31	22483.1	15977.6	10793.5	13042.1	5993.03	15106.6
0.89_323.0285m/z	323.029	0.89275	neg	Pseudouridine 5'-phosphate	HMDB0001271	Organic oxygen compounds	Organooxygen compounds	Carbohydrates and carbohydrate conjugates	C01168	44.8	28.4	M-H	C9H13N2O9P	-0.242311	1.28755	0.000924761	0.00705851	-0.741596	0.598078	33501.1	56014.6	20326.7	36633.4	31024.7	35183	30299.4	39027.3	42193.1	36966.7	45000.9	18355.5	77382.7	72579.6	55053.2	60844.3	54451.1	75804.1	36657.7	33745	42221.1	51407.4
0.79_339.0737m/z	339.074	0.78585	neg	N1-(5-Phospho-a-D-ribosyl)-5,6-dimethylbenzimidazole	HMDB0003882	Nucleosides, nucleotides, and analogues	Benzimidazole ribonucleosides and ribonucleotides	Unclassified	C04778	37.2	0	M-H2O-H	C14H19N2O7P	-4.04684	1.26207	0.043048	0.11414	-0.770864	0.586067	42441.9	72418.2	2546.2	48290.9	31589.6	14067.5	18745.1	54656.2	111607	66472.7	57221.2	19222.1	74894.9	105366	77189.2	71766.2	63254.8	43472.8	73533.9	25982.6	129937	58784.7
8.22_372.2664n	373.274	8.21883	pos	Cervonoyl ethanolamide	HMDB0013627	Lipids and lipid-like molecules	Fatty Acyls	Fatty acid esters	C13828	50.9	58.9	M+H-H2O, M+H	C24H36O3	-0.109705	1.25887	0.00189458	0.0116391	0.919758	1.8918	49199.8	26006.9	74865.6	37296.1	36446.5	69402.9	36786.3	44504.4	43610.8	55582	56804.8	36698.6	11672	23555.8	28827.8	45421.8	46697	35016.8	34337.5	10021.3	8925.9	15593.2
1.11_244.0928m/z	244.093	1.11202	pos	3-Nitrotyrosine	HMDB0001904	Organic acids and derivatives	Carboxylic acids and derivatives	Amino acids, peptides, and analogues		38.6	0	M+NH4	C9H10N2O5	0.21482	1.25349	0.00296294	0.016251	-1.04627	0.484218	20934.4	43233.4	15403.6	23056.6	18806	24859.1	21730.9	25209.5	19917.8	31855.1	16517.4	11987.8	49140.7	57223.3	53792.3	51868.8	68691.3	18319.9	16691.8	25352.3	65389.4	25863.8
12.44_302.2245n	303.232	12.4438	pos	Isopimaric acid	HMDB0036811	Lipids and lipid-like molecules	Prenol lipids	Diterpenoids	C09118	38.8	0	M+H-H2O, M+H	C20H30O2	-0.312222	1.24154	0.000355136	0.00363371	-1.23368	0.425231	14667.9	34494	11520.8	11769.1	12646.4	12030.3	13007.7	13935.6	19012.9	17152.6	18895.3	16708.7	22234.9	29556.7	23970.8	60551.3	12397.7	29054.7	48099.7	40372.2	41463.3	37239.3
11.12_303.2318m/z	303.232	11.1221	pos	20-Hydroxyeicosatetraenoic acid	HMDB0005998	Lipids and lipid-like molecules	Fatty Acyls	Fatty acids and conjugates	C14748	56.7	89.5	M+H-H2O	C20H32O3	-0.180002	1.21375	0.00166473	0.0107442	-1.21364	0.43118	15905.2	36887.6	9293.9	12497.4	13681.1	11604.3	12824.2	21837	15573.2	16492.1	16838.4	28410.2	28111.1	27547.5	20424.6	67117.1	14898.6	31770.2	60020.8	49645	29296.4	40044.6
8.89_533.3118m/z	533.312	8.8908	neg	Lithocholate 3-O-glucuronide	HMDB0002513	Lipids and lipid-like molecules	Steroids and steroid derivatives	Steroidal glycosides	C03033	37.8	0	M-H2O-H	C30H48O9	-0.29651	1.21342	6.08588e-08	1.42914e-05	-2.68097	0.155936	2819.71	18082.4	2192.84	872.879	1520.54	4246.33	3097.97	3643.41	3502.62	3737.85	1456.46	3926.21	13844.4	10884.3	18482.5	24993.4	14751.7	11824.7	22404.5	20713.4	25985.6	16939.9
0.88_325.0432m/z	325.043	0.87555	pos	3'-UMP	HMDB0060282	Nucleosides, nucleotides, and analogues	Ribonucleoside 3'-phosphates	Unclassified	C01368	38.7	0	M+H	C9H13N2O9P	0.131619	1.20989	0.00196753	0.0119573	-0.865228	0.54896	24765.9	45114.2	13474.8	25352.4	20080.9	25901.2	22164.2	30613	32284	28690.5	37102	11996.1	59893.3	76829	44604.9	55391.3	33869.8	51115.3	32522.7	23196.9	36620.5	37098.7
10.69_482.3243m/z	482.324	10.6915	pos	LysoPC(15:0)	HMDB0010381	Lipids and lipid-like molecules	Glycerophospholipids	Glycerophosphocholines	C04230	54.3	74.9	M+H	C23H48NO7P	0.37288	1.20208	0.00139992	0.00949294	-0.765672	0.588179	30681.8	52164	39034	18411.9	39810.5	27218.6	32092.4	23866.1	38431.1	38853.7	21499.4	27600.4	39007.8	37498	48228.4	75663.5	29264.8	77590.9	53733.4	47840.5	65139.4	47673.8
10.27_430.4046m/z	430.405	10.2707	pos	Stigmasterol	HMDB0000937	Lipids and lipid-like molecules	Steroids and steroid derivatives	Stigmastanes and derivatives	C05442	38.3	0	M+NH4	C29H48O	0.563064	1.19512	2.04294e-08	6.62858e-06	-3.20308	0.108586	1794.93	16529.9	1241.66	1957.43	1353.13	1463.72	1734.42	1670.76	2502.02	1791.15	2549.94	1685.03	16371.1	17684.4	15531.3	26532.6	8610.41	15299.6	14293	12621.3	21925.3	16430.5
4.64_246.1702m/z	246.17	4.6442	pos	Traumatic acid	HMDB0000933	Lipids and lipid-like molecules	Fatty Acyls	Fatty acids and conjugates	C16308	42.1	14.5	M+NH4	C12H20O4	0.907547	1.1503	0.00430621	0.021394	-0.715891	0.608829	30272	49721.7	22416.6	39943.3	29220.5	20916.3	24082.7	34916.7	29733.6	44754.7	37258.1	19477.9	47688.6	54869.6	40328.4	43950.8	81022.2	64873.6	64172.9	37215.5	23533.7	39562
0.88_173.0922m/z	173.092	0.87555	pos	Diaminopimelic acid	HMDB0001370	Organic acids and derivatives	Carboxylic acids and derivatives	Amino acids, peptides, and analogues	C00666	42.7	17.7	M+H-H2O	C7H14N2O4	0.570429	1.14335	6.32141e-05	0.00112656	1.01326	2.01847	29986.2	14855.9	30918.2	35449.8	44696.9	21774.3	20255.8	24006.2	35097.6	23877.7	28801.4	34984.5	13341.8	8717.78	12895.3	12246.4	11831.4	21012	14739.5	22732.7	9483.27	21559
0.77_177.0870m/z	177.087	0.7731	pos	Glycyl-Threonine	HMDB0028851	Organic acids and derivatives	Carboxylic acids and derivatives	Amino acids, peptides, and analogues		39.2	0	M+H	C6H12N2O4	0.349558	1.1409	2.20785e-06	0.000128456	0.916496	1.88752	28798	15257	38110.5	26264.9	29109.3	27503	27118.6	23691.3	29373.1	22925.3	26723.8	37160.1	13066.4	11127.8	20677	13007	18314.1	20196.8	11890.5	15532.7	11280.4	17477.4
10.00_414.3731m/z	414.373	9.99765	pos	Ergosterol	HMDB0000878	Lipids and lipid-like molecules	Steroids and steroid derivatives	Ergostane steroids	C01694	39.3	2.65	M+NH4	C28H44O	0.262198	1.13803	3.07487e-08	9.12392e-06	-4.52428	0.0434566	607.385	13976.8	495.745	863.528	550.346	541.834	342.291	403.155	919.373	631.542	682.164	643.873	13903.4	18272.4	13364.7	22923.3	8094.9	8875.14	11905	10819.1	17870.7	13739.7
1.11_250.0623n	251.07	1.11202	pos	gamma-Glutamylcysteine	HMDB0001049	Organic acids and derivatives	Carboxylic acids and derivatives	Amino acids, peptides, and analogues	C00669	37.6	0	M+H-H2O, M+H	C8H14N2O5S	-0.203837	1.13774	0.00179813	0.0112556	0.705173	1.63034	43551.7	26713.3	61378.6	47771.2	52729.5	38957.8	48431.2	36086	28468.5	46492.1	34482.5	40720.1	26865.7	18214.8	44538.9	15438.3	12121.4	31410.4	19282.7	24342.7	34635.1	40282.8
2.19_284.0989m/z	284.099	2.18978	pos	Guanosine	HMDB0000133	Nucleosides, nucleotides, and analogues	Purine nucleosides	Unclassified	C00387	54.9	78.3	M+H	C10H13N5O5	-0.15219	1.10857	0.0086775	0.0356537	-0.302394	0.810905	86831.8	107080	68715.5	79082	92721.7	117702	72281	75606.8	105898	107459	78430.2	70422	125643	107001	96978.4	103482	121648	123749	107136	92669.6	92882.5	99611.4
0.72_259.0223m/z	259.022	0.71775	neg	Fructose 6-phosphate	HMDB0000124	Organic oxygen compounds	Organooxygen compounds	Carbohydrates and carbohydrate conjugates	C00085	48.5	47.2	M-H	C6H13O9P	-0.609124	1.10752	0.0431953	0.114383	0.303392	1.23404	118185	95770.5	160654	89372	159014	113259	134864	113917	90777.2	90179.9	84406.4	145405	82831.7	100277	101508	107932	76936.3	119177	88747.1	97013.1	100649	82633.5
15.66_219.1120n	202.109	15.6636	pos	Cis-zeatin	HMDB0012204	Unclassified	Unclassified	Unclassified		39.7	0.172	M+H-H2O, M+H	C10H13N5O	0.0951729	1.08428	0.0328006	0.093472	0.296565	1.22822	135678	110467	116925	104787	166225	111068	189213	140046	130397	153844	121426	122847	75096.1	87480.5	94163.5	130988	124629	120494	121852	107974	144637	97356.8
0.88_244.0928m/z	244.093	0.87555	pos	Cytidine	HMDB0000089	Nucleosides, nucleotides, and analogues	Pyrimidine nucleosides	Unclassified	C00475	44	24.5	M+H	C9H13N3O5	0.209234	1.07803	0.00321516	0.0172986	-0.640313	0.641574	30721.6	47884.7	26414.4	32826.7	40142.5	37250.3	26067.6	30698.6	29633.7	38388.1	22006.3	23787.3	50962.1	59420.4	45233.3	56465.4	46930.2	29067.5	23908.9	47412.7	75602.7	43843.8
0.82_204.0738n	203.067	0.819917	neg	gamma-Glutamylglycine	HMDB0011667	Organic acids and derivatives	Carboxylic acids and derivatives	Amino acids, peptides, and analogues		51.8	66.8	M-H2O-H, M-H	C7H12N2O5	-4.20394	1.07281	0.00110873	0.00804374	0.462221	1.37766	58603.1	42538.1	42260.7	64342.3	77059.8	54484.5	62608.1	51283.4	66130.4	53710.8	58560.5	55590.8	52415.8	36604.4	51791.5	36698.6	55181.1	46576.7	32516.5	37040.9	30089.2	46466.6
8.04_464.3016m/z	464.302	8.04487	neg	Glycocholic acid	HMDB0000138	Lipids and lipid-like molecules	Steroids and steroid derivatives	Bile acids, alcohols and derivatives	C01921	38.6	0	M-H	C26H43NO6	-0.43567	1.07042	0.000141763	0.0019334	-4.57992	0.0418126	625.571	14961.3	2676.44	1.115e-05	894.495	164.364	1.115e-05	130.787	1059.8	287.278	431.025	611.525	1839.85	23029.1	20625.3	20618.9	21223.4	26406.4	20266.8	3173.84	4889.29	7539.96
0.79_222.0973m/z	222.097	0.790117	pos	N-Acetylmannosamine	HMDB0001129	Organic oxygen compounds	Organooxygen compounds	Carbohydrates and carbohydrate conjugates	C00645	53.7	74.4	M+H	C8H15NO6	0.195609	1.06485	0.033613	0.0950792	-0.218755	0.859307	133399	155240	143647	155617	141102	112369	142336	120771	133738	164645	104463	115298	138785	148225	169772	196465	146410	130579	138868	158401	188280	136614
1.11_187.1078m/z	187.108	1.11202	pos	Norepinephrine	HMDB0000216	Benzenoids	Phenols	Benzenediols	C00547	38.7	0	M+NH4	C8H11NO3	0.32616	1.05434	1.73961e-06	0.000112322	0.860098	1.81516	26337.5	14509.7	27142.7	20541.3	28285.3	22464.1	23437.4	21696.7	30857.3	26035	30987.6	31927.8	16070.4	9255.91	17935.2	12484.8	20266	14713.7	12190.1	15587.7	10431.5	16162.1
0.77_325.1009n	326.108	0.7731	pos	NeuNGc	HMDB0062502	Organic oxygen compounds	Organooxygen compounds	Carbohydrates and carbohydrate conjugates	C03410	38.6	0	M+H, M+Na, M+K, M+H-H2O	C11H19NO10	0.110748	1.05332	0.0427397	0.113485	-0.169658	0.889053	175563	197472	217798	206662	175172	179245	191694	170843	150276	154450	162031	147461	190958	219570	194987	184396	206199	232004	206181	159367	204324	176736
0.53_180.9900m/z	180.99	0.527917	pos	Dihydroxyacetone Phosphate Acyl Ester	HMDB0011750	Organic oxygen compounds	Organooxygen compounds	Carbonyl compounds	C03372	39.4	5.04	M+H-H2O	C4H7O7P	1.90139	1.05277	0.000377091	0.00378103	1.09655	2.13843	27628.4	12919.9	10411.4	22562.1	21346.6	21871.8	30712.5	31717.6	34324.3	31597.1	32878.7	38861.9	16402.8	5479.19	26557.1	15079.2	7276.87	14149.9	5741.35	16218.2	14929	7365.93
13.91_311.0198m/z	311.02	13.9072	neg	Inosine 2',3'-cyclic phosphate	HMDB0011680	Organoheterocyclic compounds	Tetrapyrroles and derivatives	Porphyrins	C05768	39.6	4.16	M-H2O-H	C10H11N4O7P	3.47424	1.05058	0.00270506	0.0151517	-0.0878735	0.940909	245165	260562	243493	247928	232257	253611	243227	254633	255067	234012	252579	234844	269701	266786	256322	269170	239716	255174	252036	261607	277353	257753
10.62_285.2071m/z	285.207	10.6213	neg	Hexadecanedioic acid	HMDB0000672	Lipids and lipid-like molecules	Fatty Acyls	Fatty acids and conjugates	C19615	53.1	70.1	M-H	C16H30O4	0.0337664	1.04693	8.46088e-05	0.00136232	-0.619123	0.651067	24967.2	38348.2	21119.5	25977.3	21560.2	24345.3	22233.2	23733.1	26879.6	28398.8	30171.1	25254.2	40857.4	55878.7	35178.8	29033.9	29890.6	31322.1	40339.1	41559.5	38140.5	41281.5
4.56_456.1050n	457.112	4.55993	pos	Flavin Mononucleotide	HMDB0001520	Nucleosides, nucleotides, and analogues	Flavin nucleotides	Unclassified	C00061	57.2	90.9	M+H, M+Na, M+K	C17H21N4O9P	0.922537	1.03864	3.49953e-05	0.000772044	-0.379315	0.768802	40321.6	52447.3	33107.7	49434.7	36402	41649.8	40374.3	38489.5	37301.4	48119.5	42545.6	35791.3	52273.6	60440.3	55784.5	52629.8	46627.8	48147.5	54117.7	49776.8	57638.2	47036.5
13.72_156.0420m/z	156.042	13.7226	pos	Betaine	HMDB0000043	Organic acids and derivatives	Carboxylic acids and derivatives	Amino acids, peptides, and analogues	C00719	41.7	13.6	M+K	C5H11NO2	-0.766189	1.03631	0.0199489	0.0652235	0.282424	1.21624	120585	99145.7	93228.4	96805.6	91768.2	124736	122009	121312	128985	136003	164322	126677	127660	112008	86858.6	83889.4	117131	92012	97794.3	90698.5	91071.2	92333.8
12.83_328.2403n	329.247	12.8337	pos	Docosahexaenoic acid	HMDB0002183	Lipids and lipid-like molecules	Fatty Acyls	Fatty acids and conjugates	C06429	51.4	61.4	M+H-H2O, M+H	C22H32O2	0.113737	1.0333	0.00936079	0.0377645	-0.450631	0.731723	45365	61997.6	51229.6	41848	23369.6	50679.4	46150.5	32360	62683.2	43341.8	70542.6	31445.3	63123.9	59700.1	51589.3	86052.8	46354.6	59669	58759	59773.1	73078.2	61875.7
8.87_409.2950m/z	409.295	8.86798	pos	3a,6b,7b-Trihydroxy-5b-cholanoic acid	HMDB0000415	Lipids and lipid-like molecules	Steroids and steroid derivatives	Bile acids, alcohols and derivatives	C17726	46.8	40.1	M+H	C24H40O5	0.348779	1.02667	0.000274784	0.00304805	4.76868	27.2594	14555	533.945	6624.28	16998.3	8476.7	17540	7232.73	19015.1	9664.48	37762.9	17823.6	4411.98	326.647	231.842	1.115e-05	308.756	959.785	3100.72	155.8	183.215	0.226647	72.465
10.97_317.2122m/z	317.212	10.969	neg	Hepoxilin B3	HMDB0004690	Lipids and lipid-like molecules	Fatty Acyls	Eicosanoids	C14810	47.4	42.9	M-H2O-H	C20H32O4	-0.148219	1.02205	0.000703144	0.00576753	-1.33525	0.396322	8872.81	22387.9	4684.24	9127.38	7852.62	2745.68	9076.77	14562.8	16205.6	5908.76	7747.22	10817	24220.9	37178.1	17605	36517.7	11780.7	15715.2	28619.2	11055.8	25888.2	15297.8
0.88_175.1078m/z	175.108	0.87555	pos	N-Acetylornithine	HMDB0003357	Organic acids and derivatives	Carboxylic acids and derivatives	Amino acids, peptides, and analogues	C00437	38.8	0	M+H	C7H14N2O3	0.618814	1.0185	4.64767e-08	1.22585e-05	-1.41491	0.375032	6411.93	17097	4318.11	6590.72	6247.07	5865.27	6905.2	6001.84	7225.43	7855.45	5750.06	7360.19	22773.5	20625.9	13911.5	16607.5	15555.9	16883.3	16312.7	22215.6	13866.1	12218.2
0.87_304.1150m/z	304.115	0.87385	neg	Linatine	HMDB0038516	Organic acids and derivatives	Carboxylic acids and derivatives	Amino acids, peptides, and analogues	C05939	43.6	20.6	M+FA-H	C10H17N3O5	-0.0963428	1.00557	0.00018812	0.00234291	0.910654	1.8799	27896.8	14839.5	20881.1	22518.5	32989.1	33761.2	27981.4	23620.6	32117	34429.9	34747.2	15921.9	26154.8	11910.2	15234.7	11286.9	19859.4	14447.8	12514.6	7845.94	8869.16	20272
6.81_349.2373m/z	349.237	6.8108	pos	Cortolone	HMDB0003128	Lipids and lipid-like molecules	Steroids and steroid derivatives	Hydroxysteroids	C05481	49.9	53.6	M+H-H2O	C21H34O5	-0.0663024	1.00402	0.00131687	0.00911838	-1.40533	0.377531	8646.54	22902.9	4325.63	24725.2	10802.2	6644.28	5659.27	7489.89	5463.13	6724.14	9494.52	5137.07	48101.3	22615	19944.1	23058.9	23699.4	14807.7	21995.7	13603	12321.4	28882.4
6.33_644.2419m/z	644.242	6.32897	neg	Acarbose	HMDB0014429	Organic oxygen compounds	Organooxygen compounds	Carbohydrates and carbohydrate conjugates	C06802	38	0	M-H	C25H43NO18	1.87607	1.0036	0.0454393	0.118324	-1.19193	0.437716	15642.5	35736.7	20944	29825.8	20459.2	16574.4	5172.19	9338.37	13188.5	17128.1	9918.84	13876	7992.68	20623.1	21423.5	65869.4	60476.3	80451	65946.6	15601.7	9371.52	9611.36
