# Supplementary material for: Changes and Correlations of the Intestinal Flora and Liver Metabolite Profiles in Mice With Gallstones
Source: Front Physiol. 2021 Aug 19;12:716654. doi: 10.3389/fphys.2021.716654 (PMC8416897; doi:10.3389/fphys.2021.716654)
Supplement: Supplementary Table 2 — Data table of the relationship between sequencing and differential metabolites (Wilcoxon rank-sum test, ∗∗∗p < 0.001, ∗∗p < 0.01, ∗p < 0.05; Spearman correlation analysis, | correlation coefficient| ≥ 0.6). [file Table_2.xlsx]

## Sheet: Table 2
category1	category2	Correlation	Pvalue	Type	Significance	AdjPvalue
PE(16:1(9Z)/22:5(7Z,10Z,13Z,16Z,19Z))	Prevotellaceae_UCG-001	0.61203	0.00495059	Group	**	0.0159696
PE(16:1(9Z)/22:5(7Z,10Z,13Z,16Z,19Z))	Ambiguous_taxa	-0.324812	0.162246	Group		0.253509
PE(16:1(9Z)/22:5(7Z,10Z,13Z,16Z,19Z))	uncultured	-0.365414	0.113735	Group		0.129244
PE(16:1(9Z)/22:5(7Z,10Z,13Z,16Z,19Z))	Allobaculum	-0.559398	0.0115658	Group	*	0.0218223
PE(16:1(9Z)/22:5(7Z,10Z,13Z,16Z,19Z))	Parabacteroides	-0.281203	0.228898	Group		0.423886
PE(16:1(9Z)/22:5(7Z,10Z,13Z,16Z,19Z))	Prevotellaceae_Ga6A1_group	0.439098	0.0541828	Group		0.0660766
PE(16:1(9Z)/22:5(7Z,10Z,13Z,16Z,19Z))	Mucispirillum	-0.0421053	0.861177	Group		0.883857
PE(16:1(9Z)/22:5(7Z,10Z,13Z,16Z,19Z))	[Eubacterium]_coprostanoligenes_group	-0.461654	0.0419875	Group	*	0.0636175
PE(16:1(9Z)/22:5(7Z,10Z,13Z,16Z,19Z))	A2	-0.514286	0.021836	Group	*	0.0428156
PE(16:1(9Z)/22:5(7Z,10Z,13Z,16Z,19Z))	Rikenellaceae_RC9_gut_group	-0.342857	0.139151	Group		0.427211
PE(16:1(9Z)/22:5(7Z,10Z,13Z,16Z,19Z))	Lachnospiraceae_UCG-001	-0.282707	0.226335	Group		0.341639
PE(16:1(9Z)/22:5(7Z,10Z,13Z,16Z,19Z))	Lachnoclostridium	-0.237594	0.311681	Group		0.33514
PE(16:1(9Z)/22:5(7Z,10Z,13Z,16Z,19Z))	Intestinimonas	-0.366917	0.112171	Group		0.180531
PE(16:1(9Z)/22:5(7Z,10Z,13Z,16Z,19Z))	Muribaculum	0.216541	0.357515	Group		0.368572
PE(16:1(9Z)/22:5(7Z,10Z,13Z,16Z,19Z))	Ruminococcaceae_UCG-014	-0.0947368	0.690662	Group		0.712022
PE(16:1(9Z)/22:5(7Z,10Z,13Z,16Z,19Z))	Ruminiclostridium	-0.398496	0.0828741	Group		0.127499
PE(16:1(9Z)/22:5(7Z,10Z,13Z,16Z,19Z))	Faecalibaculum	-0.422556	0.0647536	Group		0.0809419
PE(16:1(9Z)/22:5(7Z,10Z,13Z,16Z,19Z))	Treponema_2	0.530318	0.0161561	Group	*	0.047199
PE(16:1(9Z)/22:5(7Z,10Z,13Z,16Z,19Z))	Oscillibacter	-0.318797	0.170513	Group		0.315765
PE(16:1(9Z)/22:5(7Z,10Z,13Z,16Z,19Z))	[Eubacterium]_xylanophilum_group	-0.323308	0.164286	Group		0.252035
PE(16:1(9Z)/22:5(7Z,10Z,13Z,16Z,19Z))	GCA-900066575	0.336842	0.146569	Group		0.232649
PE(16:1(9Z)/22:5(7Z,10Z,13Z,16Z,19Z))	Anaerovibrio	0.518505	0.0191678	Group	*	0.0383356
PE(16:1(9Z)/22:5(7Z,10Z,13Z,16Z,19Z))	Prevotellaceae_NK3B31_group	0.257143	0.272541	Group		0.389344
PE(16:1(9Z)/22:5(7Z,10Z,13Z,16Z,19Z))	Bifidobacterium	-0.670677	0.00160839	Group	**	0.0160839
PE(16:1(9Z)/22:5(7Z,10Z,13Z,16Z,19Z))	uncultured_organism	0.410526	0.0733881	Group		0.0978508
PE(16:1(9Z)/22:5(7Z,10Z,13Z,16Z,19Z))	Dubosiella	0.430075	0.059768	Group		0.101177
PE(16:1(9Z)/22:5(7Z,10Z,13Z,16Z,19Z))	Anaerotruncus	-0.279699	0.23148	Group		0.282293
PE(16:1(9Z)/22:5(7Z,10Z,13Z,16Z,19Z))	Lachnospiraceae_UCG-006	-0.366917	0.112171	Group		0.172325
PE(16:1(9Z)/22:5(7Z,10Z,13Z,16Z,19Z))	Anaeroplasma	0.336969	0.146272	Group		0.174133
PE(16:1(9Z)/22:5(7Z,10Z,13Z,16Z,19Z))	Negativibacillus	-0.288722	0.216276	Group		0.254442
PE(16:1(9Z)/22:5(7Z,10Z,13Z,16Z,19Z))	Enterorhabdus	-0.475188	0.0357808	Group	*	0.0567949
PE(16:1(9Z)/22:5(7Z,10Z,13Z,16Z,19Z))	Ruminiclostridium_5	-0.249624	0.287203	Group		0.367335
PE(16:1(9Z)/22:5(7Z,10Z,13Z,16Z,19Z))	Turicibacter	-0.524097	0.0176909	Group	*	0.0299845
PE(16:1(9Z)/22:5(7Z,10Z,13Z,16Z,19Z))	Tyzzerella	-0.568421	0.0100891	Group	*	0.0197825
PE(16:1(9Z)/22:5(7Z,10Z,13Z,16Z,19Z))	[Eubacterium]_nodatum_group	-0.478195	0.0345058	Group	*	0.0931716
PE(16:1(9Z)/22:5(7Z,10Z,13Z,16Z,19Z))	Christensenellaceae_R-7_group	0.117293	0.621381	Group		0.72466
PE(16:1(9Z)/22:5(7Z,10Z,13Z,16Z,19Z))	GCA-900066225	-0.498684	0.0252126	Group	*	0.0406655
PE(16:1(9Z)/22:5(7Z,10Z,13Z,16Z,19Z))	Ruminococcaceae_UCG-009	-0.466341	0.0382081	Group	*	0.0868366
PE(16:1(9Z)/22:5(7Z,10Z,13Z,16Z,19Z))	[Bacteroides]_pectinophilus_group	0.378383	0.0999587	Group		0.175366
PE(16:1(9Z)/22:5(7Z,10Z,13Z,16Z,19Z))	Tyzzerella_3	0.616982	0.00375761	Group	**	0.00963488
PE(16:1(9Z)/22:5(7Z,10Z,13Z,16Z,19Z))	Prevotella_7	0.13985	0.555118	Group		0.676974
PE(16:1(9Z)/22:5(7Z,10Z,13Z,16Z,19Z))	Romboutsia	-0.294737	0.206522	Group		0.480285
PE(16:1(9Z)/22:5(7Z,10Z,13Z,16Z,19Z))	[Ruminococcus]_torques_group	-0.47218	0.0370929	Group	*	0.0699866
PE(16:1(9Z)/22:5(7Z,10Z,13Z,16Z,19Z))	Coprococcus_2	-0.632457	0.00276867	Group	**	0.0255031
PE(16:1(9Z)/22:5(7Z,10Z,13Z,16Z,19Z))	uncultured_rumen_bacterium	0.384154	0.0944759	Group		0.116637
PE(16:1(9Z)/22:5(7Z,10Z,13Z,16Z,19Z))	Harryflintia	-0.407672	0.0743886	Group		0.119982
PE(16:1(9Z)/22:5(7Z,10Z,13Z,16Z,19Z))	Lachnospiraceae_UCG-010	0.38251	0.0960146	Group		0.397647
PE(16:1(9Z)/22:5(7Z,10Z,13Z,16Z,19Z))	Gordonibacter	-0.17375	0.463803	Group		0.533107
PE(16:1(9Z)/22:5(7Z,10Z,13Z,16Z,19Z))	Ileibacterium	0.55191	0.0116369	Group	*	0.0240496
PE(16:1(9Z)/22:5(7Z,10Z,13Z,16Z,19Z))	[Eubacterium]_brachy_group	-0.612953	0.00405831	Group	**	0.0176448
PE(16:1(9Z)/22:5(7Z,10Z,13Z,16Z,19Z))	Lachnospiraceae_AC2044_group	0.420181	0.0651009	Group		0.127251
PE(16:1(9Z)/22:5(7Z,10Z,13Z,16Z,19Z))	Ruminococcus_2	0.329957	0.155388	Group		0.231923
PE(16:1(9Z)/22:5(7Z,10Z,13Z,16Z,19Z))	Anaerovorax	0.288197	0.217867	Group		0.415576
PE(16:1(9Z)/22:5(7Z,10Z,13Z,16Z,19Z))	[Eubacterium]_fissicatena_group	0.365676	0.112844	Group		0.230294
PE(16:1(9Z)/22:5(7Z,10Z,13Z,16Z,19Z))	Candidatus_Soleaferrea	-0.663407	0.00142875	Group	**	0.00793752
PE(16:1(9Z)/22:5(7Z,10Z,13Z,16Z,19Z))	Family_XIII_UCG-001	-0.105263	0.657985	Group		0.671413
PE(16:1(9Z)/22:5(7Z,10Z,13Z,16Z,19Z))	[Acetivibrio]_ethanolgignens_group	-0.603384	0.00485293	Group	**	0.0174239
PE(16:1(9Z)/22:5(7Z,10Z,13Z,16Z,19Z))	Erysipelotrichaceae_UCG-003	0.165002	0.486938	Group		0.52928
PE(16:1(9Z)/22:5(7Z,10Z,13Z,16Z,19Z))	Haemophilus	0.560902	0.0113081	Group	*	0.0454935
PE(16:1(9Z)/22:5(7Z,10Z,13Z,16Z,19Z))	Mycoplasma	0.466753	0.0380149	Group	*	0.0905116
PE(16:1(9Z)/22:5(7Z,10Z,13Z,16Z,19Z))	Enterococcus	-0.279247	0.233135	Group		0.364274
PE(16:1(9Z)/22:5(7Z,10Z,13Z,16Z,19Z))	Acetitomaculum	0.0268879	0.910408	Group		0.9247
PE(16:1(9Z)/22:5(7Z,10Z,13Z,16Z,19Z))	Ruminococcaceae_UCG-002	0.193541	0.413595	Group		0.603126
PE(16:1(9Z)/22:5(7Z,10Z,13Z,16Z,19Z))	Plesiomonas	0.378591	0.0997574	Group		0.134807
PE(16:1(9Z)/22:5(7Z,10Z,13Z,16Z,19Z))	Ruminiclostridium_1	0.633127	0.00273133	Group	**	0.0327832
PE(16:1(9Z)/22:5(7Z,10Z,13Z,16Z,19Z))	Lachnospiraceae_UCG-008	0.529745	0.0162929	Group	*	0.229453
PC(18:1(11Z)/18:1(11Z))	Prevotellaceae_UCG-001	-0.536842	0.0160432	Group	*	0.0308524
PC(18:1(11Z)/18:1(11Z))	Ambiguous_taxa	0.309774	0.18346	Group		0.273061
PC(18:1(11Z)/18:1(11Z))	uncultured	0.568421	0.0100891	Group	*	0.0224201
PC(18:1(11Z)/18:1(11Z))	Allobaculum	0.58797	0.00741417	Group	**	0.0176528
PC(18:1(11Z)/18:1(11Z))	Parabacteroides	0.403008	0.079214	Group		0.376083
PC(18:1(11Z)/18:1(11Z))	Prevotellaceae_Ga6A1_group	-0.509774	0.0231751	Group	*	0.0362111
PC(18:1(11Z)/18:1(11Z))	Mucispirillum	0.133835	0.572468	Group		0.643223
PC(18:1(11Z)/18:1(11Z))	[Eubacterium]_coprostanoligenes_group	0.509774	0.0231751	Group	*	0.0406581
PC(18:1(11Z)/18:1(11Z))	A2	0.595489	0.00655513	Group	**	0.0226039
PC(18:1(11Z)/18:1(11Z))	Rikenellaceae_RC9_gut_group	0.109774	0.644162	Group		0.827044
PC(18:1(11Z)/18:1(11Z))	Lachnospiraceae_UCG-001	0.136842	0.563763	Group		0.612786
PC(18:1(11Z)/18:1(11Z))	Lachnoclostridium	0.389474	0.0905761	Group		0.124077
PC(18:1(11Z)/18:1(11Z))	Intestinimonas	0.37594	0.10312	Group		0.17478
PC(18:1(11Z)/18:1(11Z))	Muribaculum	-0.443609	0.0515469	Group		0.0715928
PC(18:1(11Z)/18:1(11Z))	Ruminococcaceae_UCG-014	-0.142857	0.546535	Group		0.600588
PC(18:1(11Z)/18:1(11Z))	Ruminiclostridium	0.401504	0.0804202	Group		0.127499
PC(18:1(11Z)/18:1(11Z))	Faecalibaculum	0.63609	0.00320512	Group	**	0.0126795
PC(18:1(11Z)/18:1(11Z))	Treponema_2	-0.610624	0.00424101	Group	**	0.0235611
PC(18:1(11Z)/18:1(11Z))	Oscillibacter	0.413534	0.0711515	Group		0.222348
PC(18:1(11Z)/18:1(11Z))	[Eubacterium]_xylanophilum_group	0.745865	0.000242084	Group	***	0.0242084
PC(18:1(11Z)/18:1(11Z))	GCA-900066575	-0.27218	0.244681	Group		0.313138
PC(18:1(11Z)/18:1(11Z))	Anaerovibrio	-0.681464	0.000937652	Group	***	0.00609687
PC(18:1(11Z)/18:1(11Z))	Prevotellaceae_NK3B31_group	-0.609023	0.00521528	Group	**	0.120589
PC(18:1(11Z)/18:1(11Z))	Bifidobacterium	0.449624	0.0481889	Group	*	0.0816761
PC(18:1(11Z)/18:1(11Z))	uncultured_organism	-0.454135	0.0457847	Group	*	0.0822154
PC(18:1(11Z)/18:1(11Z))	Dubosiella	-0.598496	0.0062353	Group	**	0.0328016
PC(18:1(11Z)/18:1(11Z))	Anaerotruncus	0.13985	0.555118	Group		0.572287
PC(18:1(11Z)/18:1(11Z))	Lachnospiraceae_UCG-006	0.330827	0.154266	Group		0.211323
PC(18:1(11Z)/18:1(11Z))	Anaeroplasma	-0.421963	0.0638524	Group		0.0967461
PC(18:1(11Z)/18:1(11Z))	Negativibacillus	0.326316	0.160224	Group		0.213482
PC(18:1(11Z)/18:1(11Z))	Enterorhabdus	0.434586	0.0569223	Group		0.0779758
PC(18:1(11Z)/18:1(11Z))	Ruminiclostridium_5	0.209023	0.3748	Group		0.435814
PC(18:1(11Z)/18:1(11Z))	Turicibacter	0.546687	0.0126224	Group	*	0.02576
PC(18:1(11Z)/18:1(11Z))	Tyzzerella	0.506767	0.024104	Group	*	0.0376625
PC(18:1(11Z)/18:1(11Z))	[Eubacterium]_nodatum_group	0.442105	0.0524142	Group		0.109196
PC(18:1(11Z)/18:1(11Z))	Christensenellaceae_R-7_group	-0.512782	0.0222752	Group	*	0.185627
PC(18:1(11Z)/18:1(11Z))	GCA-900066225	0.506205	0.0227632	Group	*	0.0373167
PC(18:1(11Z)/18:1(11Z))	Ruminococcaceae_UCG-009	0.521249	0.0184314	Group	*	0.057598
PC(18:1(11Z)/18:1(11Z))	[Bacteroides]_pectinophilus_group	-0.308491	0.185725	Group		0.269167
PC(18:1(11Z)/18:1(11Z))	Tyzzerella_3	-0.667594	0.00129904	Group	**	0.00569319
PC(18:1(11Z)/18:1(11Z))	Prevotella_7	-0.485714	0.0314755	Group	*	0.159721
PC(18:1(11Z)/18:1(11Z))	Romboutsia	-0.0421053	0.861177	Group		0.946943
PC(18:1(11Z)/18:1(11Z))	[Ruminococcus]_torques_group	0.569925	0.00985866	Group	**	0.0333027
PC(18:1(11Z)/18:1(11Z))	Coprococcus_2	0.449815	0.0465976	Group	*	0.0999367
PC(18:1(11Z)/18:1(11Z))	uncultured_rumen_bacterium	-0.513211	0.0206552	Group	*	0.0375549
PC(18:1(11Z)/18:1(11Z))	Harryflintia	0.268522	0.252324	Group		0.277279
PC(18:1(11Z)/18:1(11Z))	Lachnospiraceae_UCG-010	-0.482329	0.0312567	Group	*	0.240436
PC(18:1(11Z)/18:1(11Z))	Gordonibacter	0.233923	0.320888	Group		0.437971
PC(18:1(11Z)/18:1(11Z))	Ileibacterium	-0.717402	0.00037002	Group	***	0.00356224
PC(18:1(11Z)/18:1(11Z))	[Eubacterium]_brachy_group	0.34488	0.136442	Group		0.186907
PC(18:1(11Z)/18:1(11Z))	Lachnospiraceae_AC2044_group	-0.346386	0.134625	Group		0.197978
PC(18:1(11Z)/18:1(11Z))	Ruminococcus_2	-0.18527	0.434209	Group		0.477153
PC(18:1(11Z)/18:1(11Z))	Anaerovorax	-0.400057	0.0805063	Group		0.33248
PC(18:1(11Z)/18:1(11Z))	[Eubacterium]_fissicatena_group	-0.0568488	0.811837	Group		0.854565
PC(18:1(11Z)/18:1(11Z))	Candidatus_Soleaferrea	0.628808	0.0029797	Group	**	0.0119875
PC(18:1(11Z)/18:1(11Z))	Family_XIII_UCG-001	0.169925	0.472187	Group		0.506569
PC(18:1(11Z)/18:1(11Z))	[Acetivibrio]_ethanolgignens_group	0.556708	0.0107871	Group	*	0.0283872
PC(18:1(11Z)/18:1(11Z))	Erysipelotrichaceae_UCG-003	-0.349471	0.130956	Group		0.204619
PC(18:1(11Z)/18:1(11Z))	Haemophilus	-0.323308	0.164286	Group		0.236472
PC(18:1(11Z)/18:1(11Z))	Mycoplasma	-0.333395	0.15087	Group		0.200036
PC(18:1(11Z)/18:1(11Z))	Enterococcus	0.547174	0.0125279	Group	*	0.113192
PC(18:1(11Z)/18:1(11Z))	Acetitomaculum	-0.416225	0.067938	Group		0.251622
PC(18:1(11Z)/18:1(11Z))	Ruminococcaceae_UCG-002	-0.127249	0.592916	Group		0.697548
PC(18:1(11Z)/18:1(11Z))	Plesiomonas	-0.3539	0.125814	Group		0.157267
PC(18:1(11Z)/18:1(11Z))	Ruminiclostridium_1	-0.44495	0.0493182	Group	*	0.114693
PC(18:1(11Z)/18:1(11Z))	Lachnospiraceae_UCG-008	-0.430569	0.0580758	Group		0.229453
PC(20:4(5Z,8Z,11Z,14Z)/18:0)	Prevotellaceae_UCG-001	-0.574436	0.00919321	Group	**	0.0213882
PC(20:4(5Z,8Z,11Z,14Z)/18:0)	Ambiguous_taxa	0.230075	0.327614	Group		0.385428
PC(20:4(5Z,8Z,11Z,14Z)/18:0)	uncultured	0.515789	0.0214037	Group	*	0.0362775
PC(20:4(5Z,8Z,11Z,14Z)/18:0)	Allobaculum	0.511278	0.0227216	Group	*	0.036066
PC(20:4(5Z,8Z,11Z,14Z)/18:0)	Parabacteroides	0.0962406	0.685959	Group		0.753801
PC(20:4(5Z,8Z,11Z,14Z)/18:0)	Prevotellaceae_Ga6A1_group	-0.583459	0.00797257	Group	**	0.0204425
PC(20:4(5Z,8Z,11Z,14Z)/18:0)	Mucispirillum	0.347368	0.133767	Group		0.243213
PC(20:4(5Z,8Z,11Z,14Z)/18:0)	[Eubacterium]_coprostanoligenes_group	0.257143	0.272541	Group		0.283897
PC(20:4(5Z,8Z,11Z,14Z)/18:0)	A2	0.670677	0.00160839	Group	**	0.0084652
PC(20:4(5Z,8Z,11Z,14Z)/18:0)	Rikenellaceae_RC9_gut_group	-0.16391	0.488242	Group		0.73976
PC(20:4(5Z,8Z,11Z,14Z)/18:0)	Lachnospiraceae_UCG-001	0.475188	0.0357808	Group	*	0.143123
PC(20:4(5Z,8Z,11Z,14Z)/18:0)	Lachnoclostridium	0.425564	0.0627223	Group		0.0980036
PC(20:4(5Z,8Z,11Z,14Z)/18:0)	Intestinimonas	0.338346	0.144689	Group		0.21876
PC(20:4(5Z,8Z,11Z,14Z)/18:0)	Muribaculum	-0.386466	0.0932592	Group		0.111023
PC(20:4(5Z,8Z,11Z,14Z)/18:0)	Ruminococcaceae_UCG-014	-0.156391	0.508693	Group		0.571565
PC(20:4(5Z,8Z,11Z,14Z)/18:0)	Ruminiclostridium	0.536842	0.0160432	Group	*	0.0391298
PC(20:4(5Z,8Z,11Z,14Z)/18:0)	Faecalibaculum	0.52782	0.0181883	Group	*	0.0330696
PC(20:4(5Z,8Z,11Z,14Z)/18:0)	Treponema_2	-0.724263	0.000304982	Group	***	0.00508304
PC(20:4(5Z,8Z,11Z,14Z)/18:0)	Oscillibacter	0.455639	0.0450045	Group	*	0.222348
PC(20:4(5Z,8Z,11Z,14Z)/18:0)	[Eubacterium]_xylanophilum_group	0.637594	0.00311567	Group	**	0.0631237
PC(20:4(5Z,8Z,11Z,14Z)/18:0)	GCA-900066575	-0.222556	0.344032	Group		0.399281
PC(20:4(5Z,8Z,11Z,14Z)/18:0)	Anaerovibrio	-0.688048	0.000798404	Group	***	0.00570289
PC(20:4(5Z,8Z,11Z,14Z)/18:0)	Prevotellaceae_NK3B31_group	-0.590977	0.00706009	Group	**	0.120589
PC(20:4(5Z,8Z,11Z,14Z)/18:0)	Bifidobacterium	0.467669	0.0391321	Group	*	0.075254
PC(20:4(5Z,8Z,11Z,14Z)/18:0)	uncultured_organism	-0.294737	0.206522	Group		0.21291
PC(20:4(5Z,8Z,11Z,14Z)/18:0)	Dubosiella	-0.42406	0.0637317	Group		0.101177
PC(20:4(5Z,8Z,11Z,14Z)/18:0)	Anaerotruncus	0.392481	0.0879514	Group		0.162873
PC(20:4(5Z,8Z,11Z,14Z)/18:0)	Lachnospiraceae_UCG-006	0.270677	0.247379	Group		0.291034
PC(20:4(5Z,8Z,11Z,14Z)/18:0)	Anaeroplasma	-0.418202	0.0665087	Group		0.0978069
PC(20:4(5Z,8Z,11Z,14Z)/18:0)	Negativibacillus	0.288722	0.216276	Group		0.254442
PC(20:4(5Z,8Z,11Z,14Z)/18:0)	Enterorhabdus	0.353383	0.126826	Group		0.145777
PC(20:4(5Z,8Z,11Z,14Z)/18:0)	Ruminiclostridium_5	0.276692	0.236703	Group		0.315603
PC(20:4(5Z,8Z,11Z,14Z)/18:0)	Turicibacter	0.545181	0.0129188	Group	*	0.0258376
PC(20:4(5Z,8Z,11Z,14Z)/18:0)	Tyzzerella	0.466165	0.0398311	Group	*	0.0540533
PC(20:4(5Z,8Z,11Z,14Z)/18:0)	[Eubacterium]_nodatum_group	0.168421	0.476175	Group		0.51083
PC(20:4(5Z,8Z,11Z,14Z)/18:0)	Christensenellaceae_R-7_group	-0.46015	0.0427264	Group	*	0.26704
PC(20:4(5Z,8Z,11Z,14Z)/18:0)	GCA-900066225	0.529522	0.0163462	Group	*	0.0308419
PC(20:4(5Z,8Z,11Z,14Z)/18:0)	Ruminococcaceae_UCG-009	0.609252	0.00435178	Group	**	0.0255987
PC(20:4(5Z,8Z,11Z,14Z)/18:0)	[Bacteroides]_pectinophilus_group	-0.394451	0.0852439	Group		0.154989
PC(20:4(5Z,8Z,11Z,14Z)/18:0)	Tyzzerella_3	-0.564763	0.00947433	Group	**	0.01959
PC(20:4(5Z,8Z,11Z,14Z)/18:0)	Prevotella_7	-0.55188	0.0129274	Group	*	0.138052
PC(20:4(5Z,8Z,11Z,14Z)/18:0)	Romboutsia	-0.114286	0.630454	Group		0.860542
PC(20:4(5Z,8Z,11Z,14Z)/18:0)	[Ruminococcus]_torques_group	0.73985	0.000290025	Group	***	0.00483375
PC(20:4(5Z,8Z,11Z,14Z)/18:0)	Coprococcus_2	0.590193	0.00615486	Group	**	0.0256453
PC(20:4(5Z,8Z,11Z,14Z)/18:0)	uncultured_rumen_bacterium	-0.326795	0.159626	Group		0.175413
PC(20:4(5Z,8Z,11Z,14Z)/18:0)	Harryflintia	0.286574	0.220586	Group		0.247849
PC(20:4(5Z,8Z,11Z,14Z)/18:0)	Lachnospiraceae_UCG-010	-0.140203	0.555487	Group		0.874732
PC(20:4(5Z,8Z,11Z,14Z)/18:0)	Gordonibacter	0.330952	0.154072	Group		0.302101
PC(20:4(5Z,8Z,11Z,14Z)/18:0)	Ileibacterium	-0.706155	0.00050214	Group	***	0.00356224
PC(20:4(5Z,8Z,11Z,14Z)/18:0)	[Eubacterium]_brachy_group	0.378012	0.100319	Group		0.147528
PC(20:4(5Z,8Z,11Z,14Z)/18:0)	Lachnospiraceae_AC2044_group	-0.444278	0.0497037	Group	*	0.108051
PC(20:4(5Z,8Z,11Z,14Z)/18:0)	Ruminococcus_2	-0.241733	0.304522	Group		0.366894
PC(20:4(5Z,8Z,11Z,14Z)/18:0)	Anaerovorax	-0.493275	0.0270993	Group	*	0.240925
PC(20:4(5Z,8Z,11Z,14Z)/18:0)	[Eubacterium]_fissicatena_group	-0.141354	0.552213	Group		0.665317
PC(20:4(5Z,8Z,11Z,14Z)/18:0)	Candidatus_Soleaferrea	0.54607	0.0127432	Group	*	0.0283183
PC(20:4(5Z,8Z,11Z,14Z)/18:0)	Family_XIII_UCG-001	0.233083	0.321182	Group		0.367621
PC(20:4(5Z,8Z,11Z,14Z)/18:0)	[Acetivibrio]_ethanolgignens_group	0.414137	0.0694729	Group		0.0951683
PC(20:4(5Z,8Z,11Z,14Z)/18:0)	Erysipelotrichaceae_UCG-003	-0.380989	0.0974554	Group		0.162426
PC(20:4(5Z,8Z,11Z,14Z)/18:0)	Haemophilus	-0.440602	0.0532928	Group		0.101302
PC(20:4(5Z,8Z,11Z,14Z)/18:0)	Mycoplasma	-0.558337	0.0105106	Group	*	0.0456981
PC(20:4(5Z,8Z,11Z,14Z)/18:0)	Enterococcus	0.473211	0.0350874	Group	*	0.141681
PC(20:4(5Z,8Z,11Z,14Z)/18:0)	Acetitomaculum	-0.330184	0.155087	Group		0.351687
PC(20:4(5Z,8Z,11Z,14Z)/18:0)	Ruminococcaceae_UCG-002	-0.385558	0.0931755	Group		0.327847
PC(20:4(5Z,8Z,11Z,14Z)/18:0)	Plesiomonas	-0.426327	0.0608716	Group		0.104951
PC(20:4(5Z,8Z,11Z,14Z)/18:0)	Ruminiclostridium_1	-0.428265	0.0595821	Group		0.132405
PC(20:4(5Z,8Z,11Z,14Z)/18:0)	Lachnospiraceae_UCG-008	-0.432988	0.0565258	Group		0.229453
Taurohyocholate	Prevotellaceae_UCG-001	0.822556	4.73313e-06	Group	***	0.000473313
Taurohyocholate	Ambiguous_taxa	-0.439098	0.0541828	Group		0.211863
Taurohyocholate	uncultured	-0.634586	0.00329667	Group	**	0.0117738
Taurohyocholate	Allobaculum	-0.64812	0.00254541	Group	**	0.00909074
Taurohyocholate	Parabacteroides	-0.297744	0.20176	Group		0.409671
Taurohyocholate	Prevotellaceae_Ga6A1_group	0.796992	3.33058e-05	Group	***	0.000666116
Taurohyocholate	Mucispirillum	-0.433083	0.057859	Group		0.199114
Taurohyocholate	[Eubacterium]_coprostanoligenes_group	-0.62406	0.00399988	Group	**	0.0220935
Taurohyocholate	A2	-0.730827	0.000375653	Group	***	0.00583238
Taurohyocholate	Rikenellaceae_RC9_gut_group	-0.245113	0.296235	Group		0.592471
Taurohyocholate	Lachnospiraceae_UCG-001	-0.496241	0.0275933	Group	*	0.136482
Taurohyocholate	Lachnoclostridium	-0.586466	0.00759661	Group	**	0.032168
Taurohyocholate	Intestinimonas	-0.403008	0.079214	Group		0.148926
Taurohyocholate	Muribaculum	0.678195	0.00136819	Group	**	0.0117809
Taurohyocholate	Ruminococcaceae_UCG-014	0.478195	0.0345058	Group	*	0.202975
Taurohyocholate	Ruminiclostridium	-0.449624	0.0481889	Group	*	0.0876162
Taurohyocholate	Faecalibaculum	-0.726316	0.000425399	Group	***	0.004431
Taurohyocholate	Treponema_2	0.780325	4.93688e-05	Group	***	0.00246844
Taurohyocholate	Oscillibacter	-0.258647	0.269667	Group		0.414872
Taurohyocholate	[Eubacterium]_xylanophilum_group	-0.607519	0.00535194	Group	**	0.0741054
Taurohyocholate	GCA-900066575	0.652632	0.00232893	Group	**	0.0549153
Taurohyocholate	Anaerovibrio	0.673234	0.00114005	Group	**	0.00670617
Taurohyocholate	Prevotellaceae_NK3B31_group	0.475188	0.0357808	Group	*	0.168604
Taurohyocholate	Bifidobacterium	-0.642105	0.00285961	Group	**	0.02383
Taurohyocholate	uncultured_organism	0.673684	0.00150847	Group	**	0.0137134
Taurohyocholate	Dubosiella	0.530827	0.0174489	Group	*	0.0559672
Taurohyocholate	Anaerotruncus	-0.509774	0.0231751	Group	*	0.0643753
Taurohyocholate	Lachnospiraceae_UCG-006	-0.478195	0.0345058	Group	*	0.0958494
Taurohyocholate	Anaeroplasma	0.454306	0.0441893	Group	*	0.0789095
Taurohyocholate	Negativibacillus	-0.410526	0.0733881	Group		0.130748
Taurohyocholate	Enterorhabdus	-0.715789	0.000562121	Group	***	0.00915264
Taurohyocholate	Ruminiclostridium_5	-0.381955	0.0973949	Group		0.187298
Taurohyocholate	Turicibacter	-0.780121	4.97428e-05	Group	***	0.004643
Taurohyocholate	Tyzzerella	-0.736842	0.000316639	Group	***	0.00275541
Taurohyocholate	[Eubacterium]_nodatum_group	-0.578947	0.00856506	Group	**	0.0503827
Taurohyocholate	Christensenellaceae_R-7_group	0.593985	0.00672003	Group	**	0.168001
Taurohyocholate	GCA-900066225	-0.648364	0.00198832	Group	**	0.00685628
Taurohyocholate	Ruminococcaceae_UCG-009	-0.426476	0.0607714	Group		0.110493
Taurohyocholate	[Bacteroides]_pectinophilus_group	0.718206	0.000361842	Group	***	0.0115211
Taurohyocholate	Tyzzerella_3	0.737486	0.000206746	Group	***	0.00258433
Taurohyocholate	Prevotella_7	0.372932	0.106075	Group		0.220989
Taurohyocholate	Romboutsia	-0.311278	0.181256	Group		0.447462
Taurohyocholate	[Ruminococcus]_torques_group	-0.8	2.83262e-05	Group	***	0.00102502
Taurohyocholate	Coprococcus_2	-0.736609	0.000212294	Group	***	0.00568018
Taurohyocholate	uncultured_rumen_bacterium	0.584155	0.00683982	Group	**	0.0187288
Taurohyocholate	Harryflintia	-0.443024	0.0504286	Group		0.0916884
Taurohyocholate	Lachnospiraceae_UCG-010	0.323838	0.163659	Group		0.527933
Taurohyocholate	Gordonibacter	-0.495675	0.0262487	Group	*	0.218739
Taurohyocholate	Ileibacterium	0.688481	0.000789901	Group	***	0.00424078
Taurohyocholate	[Eubacterium]_brachy_group	-0.683736	0.000887463	Group	***	0.00739553
Taurohyocholate	Lachnospiraceae_AC2044_group	0.558736	0.0104436	Group	*	0.0521777
Taurohyocholate	Ruminococcus_2	0.460528	0.0410131	Group	*	0.108854
Taurohyocholate	Anaerovorax	0.451327	0.0457757	Group	*	0.240925
Taurohyocholate	[Eubacterium]_fissicatena_group	0.331874	0.152858	Group		0.268171
Taurohyocholate	Candidatus_Soleaferrea	-0.700263	0.000586046	Group	***	0.00450805
Taurohyocholate	Family_XIII_UCG-001	-0.574436	0.00919321	Group	**	0.0483853
Taurohyocholate	[Acetivibrio]_ethanolgignens_group	-0.659394	0.00156316	Group	**	0.0104211
Taurohyocholate	Erysipelotrichaceae_UCG-003	0.419922	0.0652842	Group		0.124419
Taurohyocholate	Haemophilus	0.284211	0.223792	Group		0.283281
Taurohyocholate	Mycoplasma	0.514955	0.0201555	Group	*	0.0687186
Taurohyocholate	Enterococcus	-0.551702	0.0116749	Group	*	0.113192
Taurohyocholate	Acetitomaculum	0.554967	0.0110895	Group	*	0.13913
Taurohyocholate	Ruminococcaceae_UCG-002	0.269738	0.250099	Group		0.43877
Taurohyocholate	Plesiomonas	0.421388	0.0642531	Group		0.108904
Taurohyocholate	Ruminiclostridium_1	0.556188	0.0108768	Group	*	0.0517945
Taurohyocholate	Lachnospiraceae_UCG-008	0.481366	0.0316448	Group	*	0.229453
PE(14:0/22:4(7Z,10Z,13Z,16Z))	Prevotellaceae_UCG-001	0.694737	0.00094183	Group	***	0.00985201
PE(14:0/22:4(7Z,10Z,13Z,16Z))	Ambiguous_taxa	-0.407519	0.0756779	Group		0.223984
PE(14:0/22:4(7Z,10Z,13Z,16Z))	uncultured	-0.357895	0.121794	Group		0.13384
PE(14:0/22:4(7Z,10Z,13Z,16Z))	Allobaculum	-0.565414	0.0105631	Group	*	0.0211261
PE(14:0/22:4(7Z,10Z,13Z,16Z))	Parabacteroides	-0.222556	0.344032	Group		0.477823
PE(14:0/22:4(7Z,10Z,13Z,16Z))	Prevotellaceae_Ga6A1_group	0.482707	0.0326611	Group	*	0.0453626
PE(14:0/22:4(7Z,10Z,13Z,16Z))	Mucispirillum	-0.112782	0.635011	Group		0.705171
PE(14:0/22:4(7Z,10Z,13Z,16Z))	[Eubacterium]_coprostanoligenes_group	-0.53985	0.0153757	Group	*	0.0341369
PE(14:0/22:4(7Z,10Z,13Z,16Z))	A2	-0.520301	0.0201482	Group	*	0.0402964
PE(14:0/22:4(7Z,10Z,13Z,16Z))	Rikenellaceae_RC9_gut_group	-0.0451128	0.851188	Group		0.905519
PE(14:0/22:4(7Z,10Z,13Z,16Z))	Lachnospiraceae_UCG-001	-0.284211	0.223792	Group		0.341639
PE(14:0/22:4(7Z,10Z,13Z,16Z))	Lachnoclostridium	-0.290226	0.213809	Group		0.248615
PE(14:0/22:4(7Z,10Z,13Z,16Z))	Intestinimonas	-0.242105	0.302355	Group		0.347534
PE(14:0/22:4(7Z,10Z,13Z,16Z))	Muribaculum	0.347368	0.133767	Group		0.14863
PE(14:0/22:4(7Z,10Z,13Z,16Z))	Ruminococcaceae_UCG-014	0.100752	0.671918	Group		0.699915
PE(14:0/22:4(7Z,10Z,13Z,16Z))	Ruminiclostridium	-0.4	0.0816402	Group		0.127499
PE(14:0/22:4(7Z,10Z,13Z,16Z))	Faecalibaculum	-0.559398	0.0115658	Group	*	0.026286
PE(14:0/22:4(7Z,10Z,13Z,16Z))	Treponema_2	0.371223	0.10708	Group		0.144703
PE(14:0/22:4(7Z,10Z,13Z,16Z))	Oscillibacter	-0.209023	0.3748	Group		0.495906
PE(14:0/22:4(7Z,10Z,13Z,16Z))	[Eubacterium]_xylanophilum_group	-0.213534	0.364372	Group		0.439002
PE(14:0/22:4(7Z,10Z,13Z,16Z))	GCA-900066575	0.276692	0.236703	Group		0.311451
PE(14:0/22:4(7Z,10Z,13Z,16Z))	Anaerovibrio	0.641959	0.00227684	Group	**	0.0103493
PE(14:0/22:4(7Z,10Z,13Z,16Z))	Prevotellaceae_NK3B31_group	0.0932331	0.695376	Group		0.755843
PE(14:0/22:4(7Z,10Z,13Z,16Z))	Bifidobacterium	-0.55188	0.0129274	Group	*	0.0314637
PE(14:0/22:4(7Z,10Z,13Z,16Z))	uncultured_organism	0.421053	0.0657879	Group		0.0926591
PE(14:0/22:4(7Z,10Z,13Z,16Z))	Dubosiella	0.493233	0.0286611	Group	*	0.0651389
PE(14:0/22:4(7Z,10Z,13Z,16Z))	Anaerotruncus	-0.341353	0.14098	Group		0.204318
PE(14:0/22:4(7Z,10Z,13Z,16Z))	Lachnospiraceae_UCG-006	-0.234586	0.317995	Group		0.357298
PE(14:0/22:4(7Z,10Z,13Z,16Z))	Anaeroplasma	0.502445	0.0239631	Group	*	0.0596509
PE(14:0/22:4(7Z,10Z,13Z,16Z))	Negativibacillus	-0.306767	0.187923	Group		0.234903
PE(14:0/22:4(7Z,10Z,13Z,16Z))	Enterorhabdus	-0.521805	0.0197431	Group	*	0.0420067
PE(14:0/22:4(7Z,10Z,13Z,16Z))	Ruminiclostridium_5	-0.303759	0.19246	Group		0.280222
PE(14:0/22:4(7Z,10Z,13Z,16Z))	Turicibacter	-0.593374	0.00581729	Group	**	0.0165976
PE(14:0/22:4(7Z,10Z,13Z,16Z))	Tyzzerella	-0.514286	0.021836	Group	*	0.0352193
PE(14:0/22:4(7Z,10Z,13Z,16Z))	[Eubacterium]_nodatum_group	-0.421053	0.0657879	Group		0.117478
PE(14:0/22:4(7Z,10Z,13Z,16Z))	Christensenellaceae_R-7_group	0.126316	0.594489	Group		0.72466
PE(14:0/22:4(7Z,10Z,13Z,16Z))	GCA-900066225	-0.446785	0.0482783	Group	*	0.0670532
PE(14:0/22:4(7Z,10Z,13Z,16Z))	Ruminococcaceae_UCG-009	-0.643099	0.00222308	Group	**	0.0158791
PE(14:0/22:4(7Z,10Z,13Z,16Z))	[Bacteroides]_pectinophilus_group	0.230565	0.328081	Group		0.38149
PE(14:0/22:4(7Z,10Z,13Z,16Z))	Tyzzerella_3	0.491657	0.0276844	Group	*	0.0419461
PE(14:0/22:4(7Z,10Z,13Z,16Z))	Prevotella_7	0.442105	0.0524142	Group		0.163794
PE(14:0/22:4(7Z,10Z,13Z,16Z))	Romboutsia	-0.335338	0.148467	Group		0.406439
PE(14:0/22:4(7Z,10Z,13Z,16Z))	[Ruminococcus]_torques_group	-0.437594	0.0550843	Group		0.0860693
PE(14:0/22:4(7Z,10Z,13Z,16Z))	Coprococcus_2	-0.443777	0.0499923	Group	*	0.0999367
PE(14:0/22:4(7Z,10Z,13Z,16Z))	uncultured_rumen_bacterium	0.399248	0.0811779	Group		0.102757
PE(14:0/22:4(7Z,10Z,13Z,16Z))	Harryflintia	-0.37909	0.0992753	Group		0.142861
PE(14:0/22:4(7Z,10Z,13Z,16Z))	Lachnospiraceae_UCG-010	0.0723874	0.761677	Group		0.923565
PE(14:0/22:4(7Z,10Z,13Z,16Z))	Gordonibacter	-0.310643	0.182516	Group		0.307774
PE(14:0/22:4(7Z,10Z,13Z,16Z))	Ileibacterium	0.7407	0.000187467	Group	***	0.00341193
PE(14:0/22:4(7Z,10Z,13Z,16Z))	[Eubacterium]_brachy_group	-0.402109	0.0788227	Group		0.125088
PE(14:0/22:4(7Z,10Z,13Z,16Z))	Lachnospiraceae_AC2044_group	0.371988	0.106302	Group		0.174265
PE(14:0/22:4(7Z,10Z,13Z,16Z))	Ruminococcus_2	0.176448	0.456782	Group		0.496502
PE(14:0/22:4(7Z,10Z,13Z,16Z))	Anaerovorax	0.296742	0.203917	Group		0.415576
PE(14:0/22:4(7Z,10Z,13Z,16Z))	[Eubacterium]_fissicatena_group	0.267343	0.254493	Group		0.357413
PE(14:0/22:4(7Z,10Z,13Z,16Z))	Candidatus_Soleaferrea	-0.466341	0.0382081	Group	*	0.061626
PE(14:0/22:4(7Z,10Z,13Z,16Z))	Family_XIII_UCG-001	-0.18797	0.425705	Group		0.462723
PE(14:0/22:4(7Z,10Z,13Z,16Z))	[Acetivibrio]_ethanolgignens_group	-0.654302	0.00174882	Group	**	0.0109301
PE(14:0/22:4(7Z,10Z,13Z,16Z))	Erysipelotrichaceae_UCG-003	0.293853	0.208566	Group		0.285706
PE(14:0/22:4(7Z,10Z,13Z,16Z))	Haemophilus	0.572932	0.0094108	Group	**	0.0427764
PE(14:0/22:4(7Z,10Z,13Z,16Z))	Mycoplasma	0.517365	0.0194807	Group	*	0.0687186
PE(14:0/22:4(7Z,10Z,13Z,16Z))	Enterococcus	-0.197737	0.403343	Group		0.497954
PE(14:0/22:4(7Z,10Z,13Z,16Z))	Acetitomaculum	-0.0570024	0.811337	Group		0.863124
PE(14:0/22:4(7Z,10Z,13Z,16Z))	Ruminococcaceae_UCG-002	0.396226	0.0837223	Group		0.327847
PE(14:0/22:4(7Z,10Z,13Z,16Z))	Plesiomonas	0.464186	0.0392301	Group	*	0.0833309
PE(14:0/22:4(7Z,10Z,13Z,16Z))	Ruminiclostridium_1	0.20857	0.377529	Group		0.42901
PE(14:0/22:4(7Z,10Z,13Z,16Z))	Lachnospiraceae_UCG-008	0.411217	0.0716616	Group		0.237142
trans-Cinnamic acid	Prevotellaceae_UCG-001	-0.685714	0.00115823	Group	**	0.00985201
trans-Cinnamic acid	Ambiguous_taxa	0.463158	0.0412588	Group	*	0.179386
trans-Cinnamic acid	uncultured	0.706767	0.000705645	Group	***	0.00542559
trans-Cinnamic acid	Allobaculum	0.729323	0.000391689	Group	***	0.00326408
trans-Cinnamic acid	Parabacteroides	0.381955	0.0973949	Group		0.376083
trans-Cinnamic acid	Prevotellaceae_Ga6A1_group	-0.709774	0.000654853	Group	***	0.00503733
trans-Cinnamic acid	Mucispirillum	0.457143	0.0442348	Group	*	0.199114
trans-Cinnamic acid	[Eubacterium]_coprostanoligenes_group	0.772932	9.64371e-05	Group	***	0.00321457
trans-Cinnamic acid	A2	0.66015	0.00200192	Group	**	0.0100096
trans-Cinnamic acid	Rikenellaceae_RC9_gut_group	0.366917	0.112171	Group		0.379116
trans-Cinnamic acid	Lachnospiraceae_UCG-001	0.440602	0.0532928	Group		0.156743
trans-Cinnamic acid	Lachnoclostridium	0.577444	0.0087704	Group	**	0.032483
trans-Cinnamic acid	Intestinimonas	0.556391	0.0120956	Group	*	0.0537734
trans-Cinnamic acid	Muribaculum	-0.657143	0.00212785	Group	**	0.0121845
trans-Cinnamic acid	Ruminococcaceae_UCG-014	-0.4	0.0816402	Group		0.247935
trans-Cinnamic acid	Ruminiclostridium	0.643609	0.00277821	Group	**	0.0146222
trans-Cinnamic acid	Faecalibaculum	0.699248	0.000846725	Group	***	0.00487508
trans-Cinnamic acid	Treponema_2	-0.62123	0.00346082	Group	**	0.0230722
trans-Cinnamic acid	Oscillibacter	0.392481	0.0879514	Group		0.252635
trans-Cinnamic acid	[Eubacterium]_xylanophilum_group	0.4	0.0816402	Group		0.181423
trans-Cinnamic acid	GCA-900066575	-0.548872	0.0135073	Group	*	0.0750407
trans-Cinnamic acid	Anaerovibrio	-0.613976	0.00398009	Group	**	0.0137245
trans-Cinnamic acid	Prevotellaceae_NK3B31_group	-0.237594	0.311681	Group		0.425443
trans-Cinnamic acid	Bifidobacterium	0.609023	0.00521528	Group	**	0.026436
trans-Cinnamic acid	uncultured_organism	-0.687218	0.00111959	Group	**	0.0137134
trans-Cinnamic acid	Dubosiella	-0.517293	0.0209784	Group	*	0.0566983
trans-Cinnamic acid	Anaerotruncus	0.622556	0.00410974	Group	**	0.0342478
trans-Cinnamic acid	Lachnospiraceae_UCG-006	0.46015	0.0427264	Group	*	0.100534
trans-Cinnamic acid	Anaeroplasma	-0.665664	0.00135755	Group	**	0.0104427
trans-Cinnamic acid	Negativibacillus	0.634586	0.00329667	Group	**	0.0329667
trans-Cinnamic acid	Enterorhabdus	0.693233	0.000975399	Group	***	0.0101837
trans-Cinnamic acid	Ruminiclostridium_5	0.442105	0.0524142	Group		0.124796
trans-Cinnamic acid	Turicibacter	0.72741	0.00027858	Group	***	0.004643
trans-Cinnamic acid	Tyzzerella	0.837594	0	Group	***	0
trans-Cinnamic acid	[Eubacterium]_nodatum_group	0.631579	0.00348625	Group	**	0.0470672
trans-Cinnamic acid	Christensenellaceae_R-7_group	-0.206015	0.381848	Group		0.592923
trans-Cinnamic acid	GCA-900066225	0.704024	0.000531224	Group	***	0.00312485
trans-Cinnamic acid	Ruminococcaceae_UCG-009	0.653629	0.00177468	Group	**	0.0155425
trans-Cinnamic acid	[Bacteroides]_pectinophilus_group	-0.500494	0.0246047	Group	*	0.0957713
trans-Cinnamic acid	Tyzzerella_3	-0.688481	0.000789901	Group	***	0.00464647
trans-Cinnamic acid	Prevotella_7	-0.296241	0.204132	Group		0.324018
trans-Cinnamic acid	Romboutsia	0.517293	0.0209784	Group	*	0.186082
trans-Cinnamic acid	[Ruminococcus]_torques_group	0.708271	0.000679865	Group	***	0.0078405
trans-Cinnamic acid	Coprococcus_2	0.648307	0.00199077	Group	**	0.0228435
trans-Cinnamic acid	uncultured_rumen_bacterium	-0.717741	0.000366552	Group	***	0.00261823
trans-Cinnamic acid	Harryflintia	0.676194	0.00106339	Group	**	0.0177232
trans-Cinnamic acid	Lachnospiraceae_UCG-010	-0.248403	0.290955	Group		0.615865
trans-Cinnamic acid	Gordonibacter	0.377586	0.100735	Group		0.276748
trans-Cinnamic acid	Ileibacterium	-0.719009	0.000353818	Group	***	0.00356224
trans-Cinnamic acid	[Eubacterium]_brachy_group	0.658133	0.00160751	Group	**	0.0097757
trans-Cinnamic acid	Lachnospiraceae_AC2044_group	-0.347892	0.132825	Group		0.197978
trans-Cinnamic acid	Ruminococcus_2	-0.509933	0.0216212	Group	*	0.0980907
trans-Cinnamic acid	Anaerovorax	-0.316162	0.174458	Group		0.413046
trans-Cinnamic acid	[Eubacterium]_fissicatena_group	-0.605363	0.00467885	Group	**	0.0581883
trans-Cinnamic acid	Candidatus_Soleaferrea	0.758932	0.000104648	Group	***	0.00244018
trans-Cinnamic acid	Family_XIII_UCG-001	0.616541	0.00457438	Group	**	0.0438405
trans-Cinnamic acid	[Acetivibrio]_ethanolgignens_group	0.709464	0.000459666	Group	***	0.00820107
trans-Cinnamic acid	Erysipelotrichaceae_UCG-003	-0.548772	0.0122213	Group	*	0.0531359
trans-Cinnamic acid	Haemophilus	-0.58797	0.00741417	Group	**	0.0422034
trans-Cinnamic acid	Mycoplasma	-0.56155	0.00998152	Group	**	0.0456981
trans-Cinnamic acid	Enterococcus	0.288304	0.217689	Group		0.351111
trans-Cinnamic acid	Acetitomaculum	-0.348468	0.132142	Group		0.330355
trans-Cinnamic acid	Ruminococcaceae_UCG-002	-0.434324	0.055683	Group		0.278415
trans-Cinnamic acid	Plesiomonas	-0.587639	0.00643732	Group	**	0.0331249
trans-Cinnamic acid	Ruminiclostridium_1	-0.498715	0.025202	Group	*	0.0869034
trans-Cinnamic acid	Lachnospiraceae_UCG-008	-0.42815	0.0596578	Group		0.229453
L-Norleucine	Prevotellaceae_UCG-001	-0.542857	0.0147309	Group	*	0.0288842
L-Norleucine	Ambiguous_taxa	0.47218	0.0370929	Group	*	0.179386
L-Norleucine	uncultured	0.606015	0.00549153	Group	**	0.0156503
L-Norleucine	Allobaculum	0.657143	0.00212785	Group	**	0.00818403
L-Norleucine	Parabacteroides	0.425564	0.0627223	Group		0.376083
L-Norleucine	Prevotellaceae_Ga6A1_group	-0.569925	0.00985866	Group	**	0.0229632
L-Norleucine	Mucispirillum	0.427068	0.0617253	Group		0.199114
L-Norleucine	[Eubacterium]_coprostanoligenes_group	0.796992	3.33058e-05	Group	***	0.00166529
L-Norleucine	A2	0.494737	0.0281232	Group	*	0.0493389
L-Norleucine	Rikenellaceae_RC9_gut_group	0.43609	0.0559975	Group		0.340347
L-Norleucine	Lachnospiraceae_UCG-001	0.323308	0.164286	Group		0.264977
L-Norleucine	Lachnoclostridium	0.503759	0.0250626	Group	*	0.0544838
L-Norleucine	Intestinimonas	0.484211	0.032064	Group	*	0.0943058
L-Norleucine	Muribaculum	-0.606015	0.00549153	Group	**	0.0183051
L-Norleucine	Ruminococcaceae_UCG-014	-0.324812	0.162246	Group		0.300456
L-Norleucine	Ruminiclostridium	0.574436	0.00919321	Group	**	0.0294088
L-Norleucine	Faecalibaculum	0.6	0.00608027	Group	**	0.0178832
L-Norleucine	Treponema_2	-0.468195	0.0373453	Group	*	0.0762149
L-Norleucine	Oscillibacter	0.314286	0.176904	Group		0.317993
L-Norleucine	[Eubacterium]_xylanophilum_group	0.285714	0.221267	Group		0.295023
L-Norleucine	GCA-900066575	-0.509774	0.0231751	Group	*	0.0965629
L-Norleucine	Anaerovibrio	-0.490523	0.028101	Group	*	0.04845
L-Norleucine	Prevotellaceae_NK3B31_group	-0.138346	0.559433	Group		0.643027
L-Norleucine	Bifidobacterium	0.475188	0.0357808	Group	*	0.0715616
L-Norleucine	uncultured_organism	-0.619549	0.00433693	Group	**	0.0188562
L-Norleucine	Dubosiella	-0.449624	0.0481889	Group	*	0.0876162
L-Norleucine	Anaerotruncus	0.589474	0.00723535	Group	**	0.0353056
L-Norleucine	Lachnospiraceae_UCG-006	0.407519	0.0756779	Group		0.139324
L-Norleucine	Anaeroplasma	-0.614517	0.00393929	Group	**	0.0187585
L-Norleucine	Negativibacillus	0.581955	0.0081662	Group	**	0.048635
L-Norleucine	Enterorhabdus	0.619549	0.00433693	Group	**	0.0166805
L-Norleucine	Ruminiclostridium_5	0.393985	0.0866607	Group		0.175903
L-Norleucine	Turicibacter	0.638555	0.00244388	Group	**	0.00939954
L-Norleucine	Tyzzerella	0.765414	0.000127184	Group	***	0.00275541
L-Norleucine	[Eubacterium]_nodatum_group	0.64812	0.00254541	Group	**	0.0470672
L-Norleucine	Christensenellaceae_R-7_group	-0.0796992	0.738284	Group		0.811301
L-Norleucine	GCA-900066225	0.60173	0.00500245	Group	**	0.0142927
L-Norleucine	Ruminococcaceae_UCG-009	0.538548	0.0142918	Group	*	0.0529325
L-Norleucine	[Bacteroides]_pectinophilus_group	-0.374367	0.10391	Group		0.179155
L-Norleucine	Tyzzerella_3	-0.547089	0.0125442	Group	*	0.0241235
L-Norleucine	Prevotella_7	-0.215038	0.360934	Group		0.451168
L-Norleucine	Romboutsia	0.572932	0.0094108	Group	**	0.147309
L-Norleucine	[Ruminococcus]_torques_group	0.58797	0.00741417	Group	**	0.028516
L-Norleucine	Coprococcus_2	0.600004	0.00516252	Group	**	0.0256453
L-Norleucine	uncultured_rumen_bacterium	-0.660382	0.00152912	Group	**	0.00728154
L-Norleucine	Harryflintia	0.639338	0.00240457	Group	**	0.0206712
L-Norleucine	Lachnospiraceae_UCG-010	-0.135631	0.568576	Group		0.874732
L-Norleucine	Gordonibacter	0.284317	0.224403	Group		0.342624
L-Norleucine	Ileibacterium	-0.587258	0.00648046	Group	**	0.0175148
L-Norleucine	[Eubacterium]_brachy_group	0.632531	0.00276455	Group	**	0.0138227
L-Norleucine	Lachnospiraceae_AC2044_group	-0.225904	0.338224	Group		0.384345
L-Norleucine	Ruminococcus_2	-0.456999	0.0427921	Group	*	0.108854
L-Norleucine	Anaerovorax	-0.219061	0.353445	Group		0.530124
L-Norleucine	[Eubacterium]_fissicatena_group	-0.571561	0.00847043	Group	**	0.0639728
L-Norleucine	Candidatus_Soleaferrea	0.714554	0.000400291	Group	***	0.00379195
L-Norleucine	Family_XIII_UCG-001	0.569925	0.00985866	Group	**	0.0492933
L-Norleucine	[Acetivibrio]_ethanolgignens_group	0.642421	0.00225491	Group	**	0.0112746
L-Norleucine	Erysipelotrichaceae_UCG-003	-0.516328	0.0197689	Group	*	0.0637707
L-Norleucine	Haemophilus	-0.487218	0.0308957	Group	*	0.0735613
L-Norleucine	Mycoplasma	-0.469163	0.0369009	Group	*	0.0905116
L-Norleucine	Enterococcus	0.158492	0.504519	Group		0.573317
L-Norleucine	Acetitomaculum	-0.293616	0.208949	Group		0.400867
L-Norleucine	Ruminococcaceae_UCG-002	-0.309361	0.184423	Group		0.39239
L-Norleucine	Plesiomonas	-0.534966	0.0150808	Group	*	0.0441566
L-Norleucine	Ruminiclostridium_1	-0.366157	0.112336	Group		0.187226
L-Norleucine	Lachnospiraceae_UCG-008	-0.341069	0.141118	Group		0.300251
m-Coumaric acid	Prevotellaceae_UCG-001	-0.571429	0.0096326	Group	**	0.0214058
m-Coumaric acid	Ambiguous_taxa	0.506767	0.024104	Group	*	0.179386
m-Coumaric acid	uncultured	0.745865	0.000242084	Group	***	0.00302605
m-Coumaric acid	Allobaculum	0.709774	0.000654853	Group	***	0.00415085
m-Coumaric acid	Parabacteroides	0.384962	0.0946229	Group		0.376083
m-Coumaric acid	Prevotellaceae_Ga6A1_group	-0.718797	0.000519903	Group	***	0.00472639
m-Coumaric acid	Mucispirillum	0.590977	0.00706009	Group	**	0.168976
m-Coumaric acid	[Eubacterium]_coprostanoligenes_group	0.729323	0.000391689	Group	***	0.00553875
m-Coumaric acid	A2	0.634586	0.00329667	Group	**	0.0130399
m-Coumaric acid	Rikenellaceae_RC9_gut_group	0.487218	0.0308957	Group	*	0.306393
m-Coumaric acid	Lachnospiraceae_UCG-001	0.509774	0.0231751	Group	*	0.136482
m-Coumaric acid	Lachnoclostridium	0.63609	0.00320512	Group	**	0.0321096
m-Coumaric acid	Intestinimonas	0.685714	0.00115823	Group	**	0.0239592
m-Coumaric acid	Muribaculum	-0.699248	0.000846725	Group	***	0.0117809
m-Coumaric acid	Ruminococcaceae_UCG-014	-0.437594	0.0550843	Group		0.247935
m-Coumaric acid	Ruminiclostridium	0.762406	0.000141345	Group	***	0.00706725
m-Coumaric acid	Faecalibaculum	0.700752	0.00081682	Group	***	0.00487508
m-Coumaric acid	Treponema_2	-0.569713	0.00873426	Group	**	0.0371048
m-Coumaric acid	Oscillibacter	0.44812	0.0490119	Group	*	0.222348
m-Coumaric acid	[Eubacterium]_xylanophilum_group	0.297744	0.20176	Group		0.276383
m-Coumaric acid	GCA-900066575	-0.550376	0.0132148	Group	*	0.0750407
m-Coumaric acid	Anaerovibrio	-0.52509	0.0174385	Group	*	0.0363301
m-Coumaric acid	Prevotellaceae_NK3B31_group	-0.329323	0.156234	Group		0.284063
m-Coumaric acid	Bifidobacterium	0.58797	0.00741417	Group	**	0.0281593
m-Coumaric acid	uncultured_organism	-0.643609	0.00277821	Group	**	0.0173638
m-Coumaric acid	Dubosiella	-0.488722	0.0303245	Group	*	0.0659228
m-Coumaric acid	Anaerotruncus	0.796992	3.33058e-05	Group	***	0.00295403
m-Coumaric acid	Lachnospiraceae_UCG-006	0.566917	0.0103238	Group	*	0.0645239
m-Coumaric acid	Anaeroplasma	-0.735615	0.000218735	Group	***	0.00364408
m-Coumaric acid	Negativibacillus	0.717293	0.000540681	Group	***	0.0157556
m-Coumaric acid	Enterorhabdus	0.664662	0.00182457	Group	**	0.0103205
m-Coumaric acid	Ruminiclostridium_5	0.580451	0.00836368	Group	**	0.0660738
m-Coumaric acid	Turicibacter	0.662651	0.0014533	Group	**	0.00863695
m-Coumaric acid	Tyzzerella	0.711278	0.00063059	Group	***	0.00394119
m-Coumaric acid	[Eubacterium]_nodatum_group	0.590977	0.00706009	Group	**	0.0470672
m-Coumaric acid	Christensenellaceae_R-7_group	-0.234586	0.317995	Group		0.526528
m-Coumaric acid	GCA-900066225	0.771719	6.7428e-05	Group	***	0.00199024
m-Coumaric acid	Ruminococcaceae_UCG-009	0.47311	0.0351317	Group	*	0.0817016
m-Coumaric acid	[Bacteroides]_pectinophilus_group	-0.498084	0.0254164	Group	*	0.0957713
m-Coumaric acid	Tyzzerella_3	-0.626622	0.00311237	Group	**	0.00889248
m-Coumaric acid	Prevotella_7	-0.428571	0.0607406	Group		0.171459
m-Coumaric acid	Romboutsia	0.565414	0.0105631	Group	*	0.147309
m-Coumaric acid	[Ruminococcus]_torques_group	0.639098	0.0030283	Group	**	0.0148365
m-Coumaric acid	Coprococcus_2	0.600004	0.00516252	Group	**	0.0256453
m-Coumaric acid	uncultured_rumen_bacterium	-0.783402	4.40163e-05	Group	***	0.00110041
m-Coumaric acid	Harryflintia	0.649116	0.00195655	Group	**	0.0206712
m-Coumaric acid	Lachnospiraceae_UCG-010	-0.128011	0.590685	Group		0.881619
m-Coumaric acid	Gordonibacter	0.334712	0.149164	Group		0.300273
m-Coumaric acid	Ileibacterium	-0.539859	0.0140115	Group	*	0.0274736
m-Coumaric acid	[Eubacterium]_brachy_group	0.637049	0.00252098	Group	**	0.0132683
m-Coumaric acid	Lachnospiraceae_AC2044_group	-0.397591	0.0825659	Group		0.147439
m-Coumaric acid	Ruminococcus_2	-0.629918	0.00291415	Group	**	0.0549098
m-Coumaric acid	Anaerovorax	-0.400834	0.0798657	Group		0.33248
m-Coumaric acid	[Eubacterium]_fissicatena_group	-0.629946	0.0029125	Group	**	0.0581883
m-Coumaric acid	Candidatus_Soleaferrea	0.742384	0.000177989	Group	***	0.00244018
m-Coumaric acid	Family_XIII_UCG-001	0.523308	0.0193447	Group	*	0.0667059
m-Coumaric acid	[Acetivibrio]_ethanolgignens_group	0.625448	0.00318563	Group	**	0.0151697
m-Coumaric acid	Erysipelotrichaceae_UCG-003	-0.61088	0.0042206	Group	**	0.0383691
m-Coumaric acid	Haemophilus	-0.572932	0.0094108	Group	**	0.0427764
m-Coumaric acid	Mycoplasma	-0.457916	0.0423241	Group	*	0.0940536
m-Coumaric acid	Enterococcus	0.294342	0.207774	Group		0.346289
m-Coumaric acid	Acetitomaculum	-0.475379	0.0341451	Group	*	0.185082
m-Coumaric acid	Ruminococcaceae_UCG-002	-0.377176	0.101134	Group		0.327847
m-Coumaric acid	Plesiomonas	-0.556364	0.0108463	Group	*	0.0380873
m-Coumaric acid	Ruminiclostridium_1	-0.492226	0.0274775	Group	*	0.090642
m-Coumaric acid	Lachnospiraceae_UCG-008	-0.186257	0.43172	Group		0.520145
Fexofenadine	Prevotellaceae_UCG-001	0.497744	0.0270715	Group	*	0.0416484
Fexofenadine	Ambiguous_taxa	-0.243609	0.299285	Group		0.360585
Fexofenadine	uncultured	-0.287218	0.218762	Group		0.232726
Fexofenadine	Allobaculum	-0.469173	0.0384427	Group	*	0.051257
Fexofenadine	Parabacteroides	-0.285714	0.221267	Group		0.423886
Fexofenadine	Prevotellaceae_Ga6A1_group	0.503759	0.0250626	Group	*	0.0379736
Fexofenadine	Mucispirillum	-0.234586	0.317995	Group		0.411772
Fexofenadine	[Eubacterium]_coprostanoligenes_group	-0.374436	0.10459	Group		0.121616
Fexofenadine	A2	-0.270677	0.247379	Group		0.260399
Fexofenadine	Rikenellaceae_RC9_gut_group	-0.285714	0.221267	Group		0.539676
Fexofenadine	Lachnospiraceae_UCG-001	-0.141353	0.550819	Group		0.605296
Fexofenadine	Lachnoclostridium	-0.393985	0.0866607	Group		0.122057
Fexofenadine	Intestinimonas	-0.109774	0.644162	Group		0.657309
Fexofenadine	Muribaculum	0.482707	0.0326611	Group	*	0.051033
Fexofenadine	Ruminococcaceae_UCG-014	0.542857	0.0147309	Group	*	0.202975
Fexofenadine	Ruminiclostridium	-0.0857143	0.71911	Group		0.733786
Fexofenadine	Faecalibaculum	-0.384962	0.0946229	Group		0.110027
Fexofenadine	Treponema_2	0.331828	0.152918	Group		0.182046
Fexofenadine	Oscillibacter	0.13985	0.555118	Group		0.635719
Fexofenadine	[Eubacterium]_xylanophilum_group	-0.178947	0.448625	Group		0.518646
Fexofenadine	GCA-900066575	0.57594	0.00897977	Group	**	0.0688043
Fexofenadine	Anaerovibrio	0.121808	0.608947	Group		0.615098
Fexofenadine	Prevotellaceae_NK3B31_group	0.075188	0.752766	Group		0.792385
Fexofenadine	Bifidobacterium	-0.329323	0.156234	Group		0.195293
Fexofenadine	uncultured_organism	0.425564	0.0627223	Group		0.0909019
Fexofenadine	Dubosiella	0.081203	0.733476	Group		0.740884
Fexofenadine	Anaerotruncus	-0.32782	0.15822	Group		0.219751
Fexofenadine	Lachnospiraceae_UCG-006	-0.365414	0.113735	Group		0.172325
Fexofenadine	Anaeroplasma	0.276044	0.238765	Group		0.259527
Fexofenadine	Negativibacillus	-0.213534	0.364372	Group		0.383549
Fexofenadine	Enterorhabdus	-0.484211	0.032064	Group	*	0.0535428
Fexofenadine	Ruminiclostridium_5	-0.0075188	0.977178	Group		0.977178
Fexofenadine	Turicibacter	-0.450302	0.0463316	Group	*	0.066188
Fexofenadine	Tyzzerella	-0.360902	0.118522	Group		0.12346
Fexofenadine	[Eubacterium]_nodatum_group	-0.348872	0.132007	Group		0.201399
Fexofenadine	Christensenellaceae_R-7_group	0.461654	0.0419875	Group	*	0.26704
Fexofenadine	GCA-900066225	-0.261753	0.264938	Group		0.275977
Fexofenadine	Ruminococcaceae_UCG-009	-0.10079	0.67244	Group		0.686163
Fexofenadine	[Bacteroides]_pectinophilus_group	0.594488	0.00570278	Group	**	0.0407341
Fexofenadine	Tyzzerella_3	0.334199	0.149828	Group		0.159391
Fexofenadine	Prevotella_7	0.180451	0.44476	Group		0.549087
Fexofenadine	Romboutsia	-0.281203	0.228898	Group		0.520223
Fexofenadine	[Ruminococcus]_torques_group	-0.413534	0.0711515	Group		0.100213
Fexofenadine	Coprococcus_2	-0.456607	0.0429934	Group	*	0.0985975
Fexofenadine	uncultured_rumen_bacterium	0.253587	0.280673	Group		0.295445
Fexofenadine	Harryflintia	-0.14968	0.528791	Group		0.539582
Fexofenadine	Lachnospiraceae_UCG-010	0.0761972	0.749509	Group		0.923565
Fexofenadine	Gordonibacter	-0.476119	0.033828	Group	*	0.225843
Fexofenadine	Ileibacterium	0.337412	0.145708	Group		0.158379
Fexofenadine	[Eubacterium]_brachy_group	-0.569278	0.00879743	Group	**	0.0283788
Fexofenadine	Lachnospiraceae_AC2044_group	0.409639	0.0728663	Group		0.137484
Fexofenadine	Ruminococcus_2	0.379362	0.0990127	Group		0.17366
Fexofenadine	Anaerovorax	0.3216	0.16676	Group		0.413046
Fexofenadine	[Eubacterium]_fissicatena_group	0.327265	0.158991	Group		0.274123
Fexofenadine	Candidatus_Soleaferrea	-0.216623	0.358961	Group		0.373917
Fexofenadine	Family_XIII_UCG-001	-0.586466	0.00759661	Group	**	0.0474788
Fexofenadine	[Acetivibrio]_ethanolgignens_group	-0.331819	0.15293	Group		0.179918
Fexofenadine	Erysipelotrichaceae_UCG-003	0.418995	0.0659422	Group		0.124419
Fexofenadine	Haemophilus	0.0736842	0.757612	Group		0.80597
Fexofenadine	Mycoplasma	0.27234	0.245382	Group		0.282048
Fexofenadine	Enterococcus	-0.166794	0.482154	Group		0.5542
Fexofenadine	Acetitomaculum	0.253822	0.280211	Group		0.474934
Fexofenadine	Ruminococcaceae_UCG-002	0.0380986	0.8733	Group		0.908091
Fexofenadine	Plesiomonas	0.398344	0.0819331	Group		0.122288
Fexofenadine	Ruminiclostridium_1	0.378208	0.100129	Group		0.178802
Fexofenadine	Lachnospiraceae_UCG-008	0.220122	0.351058	Group		0.461918
Galactonic acid	Prevotellaceae_UCG-001	-0.58797	0.00741417	Group	**	0.0200383
Galactonic acid	Ambiguous_taxa	0.300752	0.197072	Group		0.277566
Galactonic acid	uncultured	0.654135	0.00226023	Group	**	0.0098271
Galactonic acid	Allobaculum	0.673684	0.00150847	Group	**	0.00655857
Galactonic acid	Parabacteroides	0.604511	0.00563412	Group	**	0.376083
Galactonic acid	Prevotellaceae_Ga6A1_group	-0.619549	0.00433693	Group	**	0.013498
Galactonic acid	Mucispirillum	0.2	0.396169	Group		0.471629
Galactonic acid	[Eubacterium]_coprostanoligenes_group	0.669173	0.00166035	Group	**	0.0138362
Galactonic acid	A2	0.58797	0.00741417	Group	**	0.0237394
Galactonic acid	Rikenellaceae_RC9_gut_group	0.481203	0.0332671	Group	*	0.306393
Galactonic acid	Lachnospiraceae_UCG-001	0.184962	0.433273	Group		0.503806
Galactonic acid	Lachnoclostridium	0.401504	0.0804202	Group		0.114886
Galactonic acid	Intestinimonas	0.505263	0.0245795	Group	*	0.080847
Galactonic acid	Muribaculum	-0.646617	0.00262115	Group	**	0.0133547
Galactonic acid	Ruminococcaceae_UCG-014	-0.366917	0.112171	Group		0.252744
Galactonic acid	Ruminiclostridium	0.466165	0.0398311	Group	*	0.0751531
Galactonic acid	Faecalibaculum	0.682707	0.00123879	Group	**	0.00651997
Galactonic acid	Treponema_2	-0.718202	0.000361873	Group	***	0.00516961
Galactonic acid	Oscillibacter	0.201504	0.39256	Group		0.503282
Galactonic acid	[Eubacterium]_xylanophilum_group	0.421053	0.0657879	Group		0.160458
Galactonic acid	GCA-900066575	-0.618045	0.00445435	Group	**	0.0549153
Galactonic acid	Anaerovibrio	-0.401636	0.0792085	Group		0.110012
Galactonic acid	Prevotellaceae_NK3B31_group	-0.347368	0.133767	Group		0.284063
Galactonic acid	Bifidobacterium	0.452632	0.0465754	Group	*	0.0803024
Galactonic acid	uncultured_organism	-0.726316	0.000425399	Group	***	0.0120068
Galactonic acid	Dubosiella	-0.457143	0.0442348	Group	*	0.0834619
Galactonic acid	Anaerotruncus	0.362406	0.11691	Group		0.18813
Galactonic acid	Lachnospiraceae_UCG-006	0.457143	0.0442348	Group	*	0.100534
Galactonic acid	Anaeroplasma	-0.481384	0.0316376	Group	*	0.0632753
Galactonic acid	Negativibacillus	0.530827	0.0174489	Group	*	0.0574693
Galactonic acid	Enterorhabdus	0.578947	0.00856506	Group	**	0.0237918
Galactonic acid	Ruminiclostridium_5	0.111278	0.63958	Group		0.695196
Galactonic acid	Turicibacter	0.656627	0.00166187	Group	**	0.00874668
Galactonic acid	Tyzzerella	0.715789	0.000562121	Group	***	0.00374748
Galactonic acid	[Eubacterium]_nodatum_group	0.541353	0.0150505	Group	*	0.0627104
Galactonic acid	Christensenellaceae_R-7_group	-0.383459	0.0960014	Group		0.331039
Galactonic acid	GCA-900066225	0.496427	0.0259866	Group	*	0.0412486
Galactonic acid	Ruminococcaceae_UCG-009	0.574652	0.0080435	Group	**	0.0349718
Galactonic acid	[Bacteroides]_pectinophilus_group	-0.624212	0.00326432	Group	**	0.0296756
Galactonic acid	Tyzzerella_3	-0.676431	0.00105746	Group	**	0.00569319
Galactonic acid	Prevotella_7	-0.508271	0.0236359	Group	*	0.147724
Galactonic acid	Romboutsia	0.305263	0.190182	Group		0.452814
Galactonic acid	[Ruminococcus]_torques_group	0.730827	0.000375653	Group	***	0.00536647
Galactonic acid	Coprococcus_2	0.716986	0.000374316	Group	***	0.00748631
Galactonic acid	uncultured_rumen_bacterium	-0.609061	0.00436737	Group	**	0.0153265
Galactonic acid	Harryflintia	0.305378	0.190434	Group		0.221435
Galactonic acid	Lachnospiraceae_UCG-010	-0.582147	0.007081	Group	**	0.153123
Galactonic acid	Gordonibacter	0.314404	0.176998	Group		0.307774
Galactonic acid	Ileibacterium	-0.711779	0.000431799	Group	***	0.00356224
Galactonic acid	[Eubacterium]_brachy_group	0.551205	0.011766	Group	*	0.0336173
Galactonic acid	Lachnospiraceae_AC2044_group	-0.246988	0.293801	Group		0.349764
Galactonic acid	Ruminococcus_2	-0.442883	0.0505103	Group		0.117466
Galactonic acid	Anaerovorax	-0.471524	0.0358346	Group	*	0.240925
Galactonic acid	[Eubacterium]_fissicatena_group	-0.511639	0.0211142	Group	*	0.100544
Galactonic acid	Candidatus_Soleaferrea	0.66792	0.00128935	Group	**	0.0075844
Galactonic acid	Family_XIII_UCG-001	0.401504	0.0804202	Group		0.138655
Galactonic acid	[Acetivibrio]_ethanolgignens_group	0.605081	0.00470332	Group	**	0.0174239
Galactonic acid	Erysipelotrichaceae_UCG-003	-0.596048	0.00554548	Group	**	0.0413057
Galactonic acid	Haemophilus	-0.496241	0.0275933	Group	*	0.0689833
Galactonic acid	Mycoplasma	-0.359103	0.119959	Group		0.176411
Galactonic acid	Enterococcus	0.307172	0.187711	Group		0.337238
Galactonic acid	Acetitomaculum	-0.531306	0.0159226	Group	*	0.13913
Galactonic acid	Ruminococcaceae_UCG-002	-0.380986	0.0974576	Group		0.327847
Galactonic acid	Plesiomonas	-0.357193	0.122086	Group		0.154539
Galactonic acid	Ruminiclostridium_1	-0.614587	0.00393398	Group	**	0.0327832
Galactonic acid	Lachnospiraceae_UCG-008	-0.331393	0.15349	Group		0.30698
Uridine	Prevotellaceae_UCG-001	0.300752	0.197072	Group		0.205283
Uridine	Ambiguous_taxa	-0.32782	0.15822	Group		0.253509
Uridine	uncultured	-0.503759	0.0250626	Group	*	0.0397818
Uridine	Allobaculum	-0.461654	0.0419875	Group	*	0.0545293
Uridine	Parabacteroides	-0.293233	0.208932	Group		0.409671
Uridine	Prevotellaceae_Ga6A1_group	0.403008	0.079214	Group		0.0921094
Uridine	Mucispirillum	-0.207519	0.378315	Group		0.460057
Uridine	[Eubacterium]_coprostanoligenes_group	-0.4	0.0816402	Group		0.10079
Uridine	A2	-0.348872	0.132007	Group		0.155302
Uridine	Rikenellaceae_RC9_gut_group	-0.221053	0.347374	Group		0.644525
Uridine	Lachnospiraceae_UCG-001	-0.201504	0.39256	Group		0.472964
Uridine	Lachnoclostridium	-0.581955	0.0081662	Group	**	0.032168
Uridine	Intestinimonas	-0.44812	0.0490119	Group	*	0.121575
Uridine	Muribaculum	0.404511	0.0780217	Group		0.0987616
Uridine	Ruminococcaceae_UCG-014	0.317293	0.172625	Group		0.308259
Uridine	Ruminiclostridium	-0.449624	0.0481889	Group	*	0.0876162
Uridine	Faecalibaculum	-0.38797	0.0919103	Group		0.10813
Uridine	Treponema_2	0.0500014	0.834179	Group		0.834179
Uridine	Oscillibacter	-0.330827	0.154266	Group		0.306342
Uridine	[Eubacterium]_xylanophilum_group	-0.153383	0.516989	Group		0.580887
Uridine	GCA-900066575	0.0962406	0.685959	Group		0.699958
Uridine	Anaerovibrio	0.352254	0.127708	Group		0.164079
Uridine	Prevotellaceae_NK3B31_group	0.112782	0.635011	Group		0.713495
Uridine	Bifidobacterium	-0.357895	0.121794	Group		0.160255
Uridine	uncultured_organism	0.359398	0.12015	Group		0.135
Uridine	Dubosiella	0.384962	0.0946229	Group		0.133272
Uridine	Anaerotruncus	-0.371429	0.107575	Group		0.179292
Uridine	Lachnospiraceae_UCG-006	-0.482707	0.0326611	Group	*	0.0958494
Uridine	Anaeroplasma	0.496427	0.0259866	Group	*	0.061658
Uridine	Negativibacillus	-0.378947	0.100227	Group		0.161374
Uridine	Enterorhabdus	-0.484211	0.032064	Group	*	0.0535428
Uridine	Ruminiclostridium_5	-0.383459	0.0960014	Group		0.187298
Uridine	Turicibacter	-0.356928	0.122382	Group		0.137508
Uridine	Tyzzerella	-0.421053	0.0657879	Group		0.078319
Uridine	[Eubacterium]_nodatum_group	-0.162406	0.492298	Group		0.518209
Uridine	Christensenellaceae_R-7_group	0.087218	0.714342	Group		0.793713
Uridine	GCA-900066225	-0.470102	0.0364742	Group	*	0.0528612
Uridine	Ruminococcaceae_UCG-009	-0.39639	0.0835828	Group		0.146637
Uridine	[Bacteroides]_pectinophilus_group	0.228155	0.333303	Group		0.383107
Uridine	Tyzzerella_3	0.37517	0.103111	Group		0.118993
Uridine	Prevotella_7	0.314286	0.176904	Group		0.307213
Uridine	Romboutsia	-0.21203	0.367829	Group		0.675562
Uridine	[Ruminococcus]_torques_group	-0.135338	0.568108	Group		0.573847
Uridine	Coprococcus_2	-0.0739628	0.756638	Group		0.77208
Uridine	uncultured_rumen_bacterium	0.432456	0.0568639	Group		0.0789776
Uridine	Harryflintia	-0.40015	0.0804294	Group		0.125671
Uridine	Lachnospiraceae_UCG-010	0.0502902	0.833234	Group		0.936218
Uridine	Gordonibacter	-0.342986	0.138752	Group		0.289066
Uridine	Ileibacterium	0.432209	0.0570215	Group		0.0750283
Uridine	[Eubacterium]_brachy_group	-0.393073	0.0864391	Group		0.130968
Uridine	Lachnospiraceae_AC2044_group	0.375	0.103279	Group		0.172132
Uridine	Ruminococcus_2	0.234675	0.319288	Group		0.380105
Uridine	Anaerovorax	0.196533	0.406271	Group		0.556535
Uridine	[Eubacterium]_fissicatena_group	0.404087	0.0772239	Group		0.196159
Uridine	Candidatus_Soleaferrea	-0.132381	0.577963	Group		0.583801
Uridine	Family_XIII_UCG-001	-0.545865	0.0141083	Group	*	0.0613406
Uridine	[Acetivibrio]_ethanolgignens_group	-0.388678	0.090334	Group		0.117317
Uridine	Erysipelotrichaceae_UCG-003	0.6322	0.00278313	Group	**	0.0383691
Uridine	Haemophilus	0.446617	0.0498458	Group	*	0.0996916
Uridine	Mycoplasma	0.245025	0.297778	Group		0.330865
Uridine	Enterococcus	-0.249058	0.289643	Group		0.391409
Uridine	Acetitomaculum	0.0666821	0.779999	Group		0.846168
Uridine	Ruminococcaceae_UCG-002	0.178302	0.451989	Group		0.607902
Uridine	Plesiomonas	0.553072	0.0114262	Group	*	0.0380873
Uridine	Ruminiclostridium_1	0.108457	0.649002	Group		0.676044
Uridine	Lachnospiraceae_UCG-008	0.0241893	0.919371	Group		0.928657
L-Glutamic acid	Prevotellaceae_UCG-001	0.463158	0.0412588	Group	*	0.0572045
L-Glutamic acid	Ambiguous_taxa	-0.330827	0.154266	Group		0.253509
L-Glutamic acid	uncultured	-0.703759	0.000759583	Group	***	0.00542559
L-Glutamic acid	Allobaculum	-0.518797	0.0205599	Group	*	0.0337048
L-Glutamic acid	Parabacteroides	-0.0255639	0.916451	Group		0.964686
L-Glutamic acid	Prevotellaceae_Ga6A1_group	0.56391	0.0108068	Group	*	0.0229932
L-Glutamic acid	Mucispirillum	-0.369925	0.109091	Group		0.209791
L-Glutamic acid	[Eubacterium]_coprostanoligenes_group	-0.330827	0.154266	Group		0.169523
L-Glutamic acid	A2	-0.654135	0.00226023	Group	**	0.0102738
L-Glutamic acid	Rikenellaceae_RC9_gut_group	-0.142857	0.546535	Group		0.748678
L-Glutamic acid	Lachnospiraceae_UCG-001	-0.368421	0.110623	Group		0.230465
L-Glutamic acid	Lachnoclostridium	-0.529323	0.0178155	Group	*	0.0445387
L-Glutamic acid	Intestinimonas	-0.523308	0.0193447	Group	*	0.0667059
L-Glutamic acid	Muribaculum	0.473684	0.0364322	Group	*	0.0560495
L-Glutamic acid	Ruminococcaceae_UCG-014	0.251128	0.284231	Group		0.424226
L-Glutamic acid	Ruminiclostridium	-0.613534	0.00482246	Group	**	0.0209672
L-Glutamic acid	Faecalibaculum	-0.520301	0.0201482	Group	*	0.0359789
L-Glutamic acid	Treponema_2	0.354556	0.125066	Group		0.158311
L-Glutamic acid	Oscillibacter	-0.654135	0.00226023	Group	**	0.113012
L-Glutamic acid	[Eubacterium]_xylanophilum_group	-0.442105	0.0524142	Group		0.154159
L-Glutamic acid	GCA-900066575	0.16391	0.488242	Group		0.519406
L-Glutamic acid	Anaerovibrio	0.645251	0.00212447	Group	**	0.0103493
L-Glutamic acid	Prevotellaceae_NK3B31_group	0.427068	0.0617253	Group		0.228612
L-Glutamic acid	Bifidobacterium	-0.458647	0.0434755	Group	*	0.0790463
L-Glutamic acid	uncultured_organism	0.362406	0.11691	Group		0.132852
L-Glutamic acid	Dubosiella	0.560902	0.0113081	Group	*	0.0471173
L-Glutamic acid	Anaerotruncus	-0.396992	0.0841221	Group		0.158721
L-Glutamic acid	Lachnospiraceae_UCG-006	-0.33985	0.142825	Group		0.203568
L-Glutamic acid	Anaeroplasma	0.476119	0.033828	Group	*	0.0644345
L-Glutamic acid	Negativibacillus	-0.458647	0.0434755	Group	*	0.0966121
L-Glutamic acid	Enterorhabdus	-0.479699	0.0338819	Group	*	0.0546483
L-Glutamic acid	Ruminiclostridium_5	-0.520301	0.0201482	Group	*	0.0852217
L-Glutamic acid	Turicibacter	-0.426205	0.0609531	Group		0.0765071
L-Glutamic acid	Tyzzerella	-0.479699	0.0338819	Group	*	0.047721
L-Glutamic acid	[Eubacterium]_nodatum_group	-0.0887218	0.709584	Group		0.724066
L-Glutamic acid	Christensenellaceae_R-7_group	0.434586	0.0569223	Group		0.299591
L-Glutamic acid	GCA-900066225	-0.655134	0.0017173	Group	**	0.0061332
L-Glutamic acid	Ruminococcaceae_UCG-009	-0.370816	0.107496	Group		0.170628
L-Glutamic acid	[Bacteroides]_pectinophilus_group	0.285997	0.221558	Group		0.295411
L-Glutamic acid	Tyzzerella_3	0.648313	0.00199049	Group	**	0.00765575
L-Glutamic acid	Prevotella_7	0.279699	0.23148	Group		0.345493
L-Glutamic acid	Romboutsia	-0.117293	0.621381	Group		0.860542
L-Glutamic acid	[Ruminococcus]_torques_group	-0.419549	0.066835	Group		0.0968623
L-Glutamic acid	Coprococcus_2	-0.261889	0.26468	Group		0.324524
L-Glutamic acid	uncultured_rumen_bacterium	0.479249	0.0325121	Group	*	0.0529447
L-Glutamic acid	Harryflintia	-0.431741	0.0573205	Group		0.100562
L-Glutamic acid	Lachnospiraceae_UCG-010	0.314695	0.176576	Group		0.53508
L-Glutamic acid	Gordonibacter	-0.298609	0.20095	Group		0.313985
L-Glutamic acid	Ileibacterium	0.445062	0.049254	Group	*	0.065672
L-Glutamic acid	[Eubacterium]_brachy_group	-0.326808	0.159608	Group		0.212811
L-Glutamic acid	Lachnospiraceae_AC2044_group	0.465362	0.0386697	Group	*	0.0899296
L-Glutamic acid	Ruminococcus_2	0.338779	0.14398	Group		0.228539
L-Glutamic acid	Anaerovorax	0.351118	0.129027	Group		0.379491
L-Glutamic acid	[Eubacterium]_fissicatena_group	0.245833	0.296139	Group		0.40567
L-Glutamic acid	Candidatus_Soleaferrea	-0.464836	0.0389193	Group	*	0.0617767
L-Glutamic acid	Family_XIII_UCG-001	-0.427068	0.0617253	Group		0.118344
L-Glutamic acid	[Acetivibrio]_ethanolgignens_group	-0.354732	0.124865	Group		0.15044
L-Glutamic acid	Erysipelotrichaceae_UCG-003	0.440315	0.052022	Group		0.110685
L-Glutamic acid	Haemophilus	0.463158	0.0412588	Group	*	0.0856889
L-Glutamic acid	Mycoplasma	0.283587	0.225648	Group		0.262381
L-Glutamic acid	Enterococcus	-0.723024	0.000315948	Group	***	0.0153324
L-Glutamic acid	Acetitomaculum	0.366751	0.111709	Group		0.317475
L-Glutamic acid	Ruminococcaceae_UCG-002	0.21259	0.368193	Group		0.549541
L-Glutamic acid	Plesiomonas	0.628791	0.00298073	Group	**	0.0244805
L-Glutamic acid	Ruminiclostridium_1	0.279021	0.23353	Group		0.315581
L-Glutamic acid	Lachnospiraceae_UCG-008	0.348325	0.132311	Group		0.293917
Hypoxanthine	Prevotellaceae_UCG-001	0.416541	0.0689674	Group		0.0801946
Hypoxanthine	Ambiguous_taxa	-0.490226	0.0297617	Group	*	0.179386
Hypoxanthine	uncultured	-0.36391	0.115314	Group		0.129567
Hypoxanthine	Allobaculum	-0.550376	0.0132148	Group	*	0.0240268
Hypoxanthine	Parabacteroides	-0.350376	0.130263	Group		0.376083
Hypoxanthine	Prevotellaceae_Ga6A1_group	0.461654	0.0419875	Group	*	0.0559834
Hypoxanthine	Mucispirillum	-0.0466165	0.846202	Group		0.88146
Hypoxanthine	[Eubacterium]_coprostanoligenes_group	-0.530827	0.0174489	Group	*	0.03561
Hypoxanthine	A2	-0.392481	0.0879514	Group		0.111331
Hypoxanthine	Rikenellaceae_RC9_gut_group	-0.150376	0.525351	Group		0.739931
Hypoxanthine	Lachnospiraceae_UCG-001	-0.338346	0.144689	Group		0.245235
Hypoxanthine	Lachnoclostridium	-0.372932	0.106075	Group		0.139572
Hypoxanthine	Intestinimonas	-0.249624	0.287203	Group		0.333957
Hypoxanthine	Muribaculum	0.434586	0.0569223	Group		0.0769221
Hypoxanthine	Ruminococcaceae_UCG-014	0.22406	0.34071	Group		0.446795
Hypoxanthine	Ruminiclostridium	-0.380451	0.0988034	Group		0.141148
Hypoxanthine	Faecalibaculum	-0.536842	0.0160432	Group	*	0.0308524
Hypoxanthine	Treponema_2	0.398496	0.0818054	Group		0.123948
Hypoxanthine	Oscillibacter	-0.245113	0.296235	Group		0.44342
Hypoxanthine	[Eubacterium]_xylanophilum_group	-0.418045	0.0678948	Group		0.161654
Hypoxanthine	GCA-900066575	0.207519	0.378315	Group		0.425072
Hypoxanthine	Anaerovibrio	0.520151	0.0187232	Group	*	0.0382105
Hypoxanthine	Prevotellaceae_NK3B31_group	0.475188	0.0357808	Group	*	0.168604
Hypoxanthine	Bifidobacterium	-0.445113	0.0506908	Group		0.0817593
Hypoxanthine	uncultured_organism	0.37594	0.10312	Group		0.123047
Hypoxanthine	Dubosiella	0.494737	0.0281232	Group	*	0.0651389
Hypoxanthine	Anaerotruncus	-0.249624	0.287203	Group		0.333957
Hypoxanthine	Lachnospiraceae_UCG-006	-0.371429	0.107575	Group		0.170455
Hypoxanthine	Anaeroplasma	0.694998	0.000670807	Group	***	0.00737518
Hypoxanthine	Negativibacillus	-0.378947	0.100227	Group		0.161374
Hypoxanthine	Enterorhabdus	-0.547368	0.0138052	Group	*	0.0328694
Hypoxanthine	Ruminiclostridium_5	-0.377444	0.101666	Group		0.18827
Hypoxanthine	Turicibacter	-0.591868	0.00597515	Group	**	0.0165976
Hypoxanthine	Tyzzerella	-0.415038	0.0700529	Group		0.0805206
Hypoxanthine	[Eubacterium]_nodatum_group	-0.583459	0.00797257	Group	**	0.0498285
Hypoxanthine	Christensenellaceae_R-7_group	0.266165	0.255591	Group		0.49686
Hypoxanthine	GCA-900066225	-0.513727	0.0205064	Group	*	0.0347566
Hypoxanthine	Ruminococcaceae_UCG-009	-0.428733	0.0592737	Group		0.109766
Hypoxanthine	[Bacteroides]_pectinophilus_group	0.175133	0.460196	Group		0.494834
Hypoxanthine	Tyzzerella_3	0.46113	0.0407156	Group	*	0.0590081
Hypoxanthine	Prevotella_7	0.4	0.0816402	Group		0.199122
Hypoxanthine	Romboutsia	-0.348872	0.132007	Group		0.406439
Hypoxanthine	[Ruminococcus]_torques_group	-0.538346	0.0157066	Group	*	0.0406868
Hypoxanthine	Coprococcus_2	-0.292078	0.211456	Group		0.274618
Hypoxanthine	uncultured_rumen_bacterium	0.528306	0.0166404	Group	*	0.0337238
Hypoxanthine	Harryflintia	-0.320421	0.168408	Group		0.205375
Hypoxanthine	Lachnospiraceae_UCG-010	-0.00533381	0.982195	Group		0.992116
Hypoxanthine	Gordonibacter	-0.0857465	0.719265	Group		0.74151
Hypoxanthine	Ileibacterium	0.552713	0.011491	Group	*	0.0240496
Hypoxanthine	[Eubacterium]_brachy_group	-0.287651	0.218779	Group		0.26359
Hypoxanthine	Lachnospiraceae_AC2044_group	0.289157	0.216269	Group		0.280486
Hypoxanthine	Ruminococcus_2	0.0264671	0.911805	Group		0.930413
Hypoxanthine	Anaerovorax	0.324707	0.162467	Group		0.413046
Hypoxanthine	[Eubacterium]_fissicatena_group	0.0614581	0.796874	Group		0.847738
Hypoxanthine	Candidatus_Soleaferrea	-0.473862	0.0348021	Group	*	0.0580036
Hypoxanthine	Family_XIII_UCG-001	-0.240602	0.305444	Group		0.363003
Hypoxanthine	[Acetivibrio]_ethanolgignens_group	-0.504941	0.0231611	Group	*	0.0492788
Hypoxanthine	Erysipelotrichaceae_UCG-003	0.465344	0.0386784	Group	*	0.100307
Hypoxanthine	Haemophilus	0.215038	0.360934	Group		0.417988
Hypoxanthine	Mycoplasma	0.583241	0.00694879	Group	**	0.0443502
Hypoxanthine	Enterococcus	-0.251323	0.285136	Group		0.391409
Hypoxanthine	Acetitomaculum	0.16563	0.48526	Group		0.6547
Hypoxanthine	Ruminococcaceae_UCG-002	-0.0655296	0.783714	Group		0.869336
Hypoxanthine	Plesiomonas	0.413158	0.0702008	Group		0.11143
Hypoxanthine	Ruminiclostridium_1	0.261408	0.26559	Group		0.327889
Hypoxanthine	Lachnospiraceae_UCG-008	0.452339	0.0452318	Group	*	0.229453
L-Carnitine	Prevotellaceae_UCG-001	0.640602	0.00294296	Group	**	0.0154892
L-Carnitine	Ambiguous_taxa	-0.478195	0.0345058	Group	*	0.179386
L-Carnitine	uncultured	-0.62406	0.00399988	Group	**	0.0124996
L-Carnitine	Allobaculum	-0.73985	0.000290025	Group	***	0.00290025
L-Carnitine	Parabacteroides	-0.378947	0.100227	Group		0.376083
L-Carnitine	Prevotellaceae_Ga6A1_group	0.768421	0.00011412	Group	***	0.00163028
L-Carnitine	Mucispirillum	-0.377444	0.101666	Group		0.209791
L-Carnitine	[Eubacterium]_coprostanoligenes_group	-0.514286	0.021836	Group	*	0.0397017
L-Carnitine	A2	-0.676692	0.00141371	Group	**	0.0084652
L-Carnitine	Rikenellaceae_RC9_gut_group	-0.293233	0.208932	Group		0.522331
L-Carnitine	Lachnospiraceae_UCG-001	-0.267669	0.252834	Group		0.354987
L-Carnitine	Lachnoclostridium	-0.610526	0.00508152	Group	**	0.0321096
L-Carnitine	Intestinimonas	-0.33985	0.142825	Group		0.21876
L-Carnitine	Muribaculum	0.684211	0.00119796	Group	**	0.0117809
L-Carnitine	Ruminococcaceae_UCG-014	0.493233	0.0286611	Group	*	0.202975
L-Carnitine	Ruminiclostridium	-0.4	0.0816402	Group		0.127499
L-Carnitine	Faecalibaculum	-0.705263	0.000732211	Group	***	0.00487508
L-Carnitine	Treponema_2	0.69699	0.000637602	Group	***	0.00797002
L-Carnitine	Oscillibacter	-0.154887	0.512833	Group		0.625406
L-Carnitine	[Eubacterium]_xylanophilum_group	-0.536842	0.0160432	Group	*	0.106955
L-Carnitine	GCA-900066575	0.524812	0.0189528	Group	*	0.0841075
L-Carnitine	Anaerovibrio	0.409866	0.072692	Group		0.103846
L-Carnitine	Prevotellaceae_NK3B31_group	0.396992	0.0841221	Group		0.270815
L-Carnitine	Bifidobacterium	-0.560902	0.0113081	Group	*	0.029656
L-Carnitine	uncultured_organism	0.46015	0.0427264	Group	*	0.0822154
L-Carnitine	Dubosiella	0.302256	0.194757	Group		0.234647
L-Carnitine	Anaerotruncus	-0.484211	0.032064	Group	*	0.0725802
L-Carnitine	Lachnospiraceae_UCG-006	-0.46015	0.0427264	Group	*	0.100534
L-Carnitine	Anaeroplasma	0.516736	0.0196552	Group	*	0.0517241
L-Carnitine	Negativibacillus	-0.476692	0.0351387	Group	*	0.0878467
L-Carnitine	Enterorhabdus	-0.661654	0.00194129	Group	**	0.0103205
L-Carnitine	Ruminiclostridium_5	-0.184962	0.433273	Group		0.498015
L-Carnitine	Turicibacter	-0.742471	0.000177515	Group	***	0.004643
L-Carnitine	Tyzzerella	-0.586466	0.00759661	Group	**	0.0168814
L-Carnitine	[Eubacterium]_nodatum_group	-0.342857	0.139151	Group		0.201399
L-Carnitine	Christensenellaceae_R-7_group	0.690226	0.00104547	Group	**	0.0661943
L-Carnitine	GCA-900066225	-0.551335	0.0117422	Group	*	0.0239636
L-Carnitine	Ruminococcaceae_UCG-009	-0.484393	0.0304368	Group	*	0.0800969
L-Carnitine	[Bacteroides]_pectinophilus_group	0.637066	0.0025201	Group	**	0.0280011
L-Carnitine	Tyzzerella_3	0.663577	0.0014233	Group	**	0.00569319
L-Carnitine	Prevotella_7	0.433083	0.057859	Group		0.171459
L-Carnitine	Romboutsia	-0.366917	0.112171	Group		0.386797
L-Carnitine	[Ruminococcus]_torques_group	-0.76391	0.000134123	Group	***	0.00268246
L-Carnitine	Coprococcus_2	-0.734345	0.000227207	Group	***	0.00568018
L-Carnitine	uncultured_rumen_bacterium	0.498871	0.025149	Group	*	0.0441211
L-Carnitine	Harryflintia	-0.276044	0.238765	Group		0.265294
L-Carnitine	Lachnospiraceae_UCG-010	0.243069	0.301774	Group		0.615865
L-Carnitine	Gordonibacter	-0.500188	0.0247068	Group	*	0.218739
L-Carnitine	Ileibacterium	0.679644	0.000979574	Group	***	0.00489787
L-Carnitine	[Eubacterium]_brachy_group	-0.656627	0.00166187	Group	**	0.0097757
L-Carnitine	Lachnospiraceae_AC2044_group	0.328314	0.157581	Group		0.215864
L-Carnitine	Ruminococcus_2	0.377598	0.100723	Group		0.17366
L-Carnitine	Anaerovorax	0.63077	0.00286462	Group	**	0.177992
L-Carnitine	[Eubacterium]_fissicatena_group	0.427134	0.0603318	Group		0.172376
L-Carnitine	Candidatus_Soleaferrea	-0.586687	0.00654538	Group	**	0.0172247
L-Carnitine	Family_XIII_UCG-001	-0.62406	0.00399988	Group	**	0.0438405
L-Carnitine	[Acetivibrio]_ethanolgignens_group	-0.615265	0.00388342	Group	**	0.0168844
L-Carnitine	Erysipelotrichaceae_UCG-003	0.701724	0.000564217	Group	***	0.0240477
L-Carnitine	Haemophilus	0.345865	0.135545	Group		0.202306
L-Carnitine	Mycoplasma	0.380794	0.0976412	Group		0.154972
L-Carnitine	Enterococcus	-0.484532	0.0303822	Group	*	0.141681
L-Carnitine	Acetitomaculum	0.485058	0.030176	Group	*	0.185082
L-Carnitine	Ruminococcaceae_UCG-002	0.15849	0.504523	Group		0.622868
L-Carnitine	Plesiomonas	0.587639	0.00643732	Group	**	0.0331249
L-Carnitine	Ruminiclostridium_1	0.485737	0.0299119	Group	*	0.090642
L-Carnitine	Lachnospiraceae_UCG-008	0.355582	0.1239	Group		0.293917
SM C16:1	Prevotellaceae_UCG-001	0.738346	0.000303102	Group	***	0.00606203
SM C16:1	Ambiguous_taxa	-0.368421	0.110623	Group		0.253509
SM C16:1	uncultured	-0.439098	0.0541828	Group		0.0752539
SM C16:1	Allobaculum	-0.766917	0.000120519	Group	***	0.00241038
SM C16:1	Parabacteroides	-0.169925	0.472187	Group		0.5689
SM C16:1	Prevotellaceae_Ga6A1_group	0.566917	0.0103238	Group	*	0.0229632
SM C16:1	Mucispirillum	-0.242105	0.302355	Group		0.397835
SM C16:1	[Eubacterium]_coprostanoligenes_group	-0.535338	0.0163857	Group	*	0.0341369
SM C16:1	A2	-0.565414	0.0105631	Group	*	0.0277975
SM C16:1	Rikenellaceae_RC9_gut_group	-0.16391	0.488242	Group		0.73976
SM C16:1	Lachnospiraceae_UCG-001	-0.416541	0.0689674	Group		0.181493
SM C16:1	Lachnoclostridium	-0.371429	0.107575	Group		0.139708
SM C16:1	Intestinimonas	-0.348872	0.132007	Group		0.20626
SM C16:1	Muribaculum	0.406015	0.076843	Group		0.0985167
SM C16:1	Ruminococcaceae_UCG-014	0.147368	0.533777	Group		0.593085
SM C16:1	Ruminiclostridium	-0.428571	0.0607406	Group		0.0995747
SM C16:1	Faecalibaculum	-0.606015	0.00549153	Group	**	0.0178832
SM C16:1	Treponema_2	0.566683	0.00918151	Group	**	0.0371048
SM C16:1	Oscillibacter	-0.365414	0.113735	Group		0.252744
SM C16:1	[Eubacterium]_xylanophilum_group	-0.430075	0.059768	Group		0.157284
SM C16:1	GCA-900066575	0.428571	0.0607406	Group		0.15059
SM C16:1	Anaerovibrio	0.585993	0.00662497	Group	**	0.0200757
SM C16:1	Prevotellaceae_NK3B31_group	0.353383	0.126826	Group		0.284063
SM C16:1	Bifidobacterium	-0.699248	0.000846725	Group	***	0.0141121
SM C16:1	uncultured_organism	0.518797	0.0205599	Group	*	0.0513997
SM C16:1	Dubosiella	0.350376	0.130263	Group		0.169173
SM C16:1	Anaerotruncus	-0.386466	0.0932592	Group		0.166534
SM C16:1	Lachnospiraceae_UCG-006	-0.406015	0.076843	Group		0.139324
SM C16:1	Anaeroplasma	0.429485	0.0587808	Group		0.0956028
SM C16:1	Negativibacillus	-0.333835	0.150383	Group		0.206004
SM C16:1	Enterorhabdus	-0.606015	0.00549153	Group	**	0.0181746
SM C16:1	Ruminiclostridium_5	-0.266165	0.255591	Group		0.336304
SM C16:1	Turicibacter	-0.554217	0.0112217	Group	*	0.023876
SM C16:1	Tyzzerella	-0.657143	0.00212785	Group	**	0.00664612
SM C16:1	[Eubacterium]_nodatum_group	-0.536842	0.0160432	Group	*	0.0641729
SM C16:1	Christensenellaceae_R-7_group	0.270677	0.247379	Group		0.494759
SM C16:1	GCA-900066225	-0.478375	0.0328752	Group	*	0.0490675
SM C16:1	Ruminococcaceae_UCG-009	-0.50094	0.0244569	Group	*	0.0679358
SM C16:1	[Bacteroides]_pectinophilus_group	0.502101	0.0240751	Group	*	0.0957713
SM C16:1	Tyzzerella_3	0.641083	0.0023189	Group	**	0.00812646
SM C16:1	Prevotella_7	0.242105	0.302355	Group		0.397835
SM C16:1	Romboutsia	-0.209023	0.3748	Group		0.675562
SM C16:1	[Ruminococcus]_torques_group	-0.562406	0.0110552	Group	*	0.0335005
SM C16:1	Coprococcus_2	-0.62491	0.0032197	Group	**	0.0255031
SM C16:1	uncultured_rumen_bacterium	0.495098	0.0264513	Group	*	0.0448327
SM C16:1	Harryflintia	-0.561113	0.0100521	Group	*	0.035085
SM C16:1	Lachnospiraceae_UCG-010	0.425943	0.0611296	Group		0.321735
SM C16:1	Gordonibacter	-0.537044	0.0146189	Group	*	0.218739
SM C16:1	Ileibacterium	0.56878	0.00887004	Group	**	0.0211811
SM C16:1	[Eubacterium]_brachy_group	-0.71235	0.000425144	Group	***	0.00607349
SM C16:1	Lachnospiraceae_AC2044_group	0.677712	0.00102581	Group	**	0.0341936
SM C16:1	Ruminococcus_2	0.516991	0.0195842	Group	*	0.0979208
SM C16:1	Anaerovorax	0.268776	0.251857	Group		0.449745
SM C16:1	[Eubacterium]_fissicatena_group	0.373358	0.104919	Group		0.218582
SM C16:1	Candidatus_Soleaferrea	-0.62956	0.00293515	Group	**	0.0119875
SM C16:1	Family_XIII_UCG-001	-0.445113	0.0506908	Group		0.105198
SM C16:1	[Acetivibrio]_ethanolgignens_group	-0.648362	0.00198843	Group	**	0.0112488
SM C16:1	Erysipelotrichaceae_UCG-003	0.288291	0.217711	Group		0.294204
SM C16:1	Haemophilus	0.557895	0.0118283	Group	*	0.0454935
SM C16:1	Mycoplasma	0.46836	0.0372694	Group	*	0.0905116
SM C16:1	Enterococcus	-0.270945	0.247903	Group		0.369288
SM C16:1	Acetitomaculum	0.167781	0.479528	Group		0.6547
SM C16:1	Ruminococcaceae_UCG-002	0.313171	0.178795	Group		0.391111
SM C16:1	Plesiomonas	0.559657	0.0102905	Group	*	0.0380873
SM C16:1	Ruminiclostridium_1	0.603464	0.00484579	Group	**	0.0352075
SM C16:1	Lachnospiraceae_UCG-008	0.575704	0.00790226	Group	**	0.229453
Palmitic acid	Prevotellaceae_UCG-001	0.577444	0.0087704	Group	**	0.0213882
Palmitic acid	Ambiguous_taxa	-0.293233	0.208932	Group		0.286209
Palmitic acid	uncultured	-0.47218	0.0370929	Group	*	0.0545484
Palmitic acid	Allobaculum	-0.678195	0.00136819	Group	**	0.00655857
Palmitic acid	Parabacteroides	-0.342857	0.139151	Group		0.376083
Palmitic acid	Prevotellaceae_Ga6A1_group	0.524812	0.0189528	Group	*	0.0338443
Palmitic acid	Mucispirillum	-0.401504	0.0804202	Group		0.2041
Palmitic acid	[Eubacterium]_coprostanoligenes_group	-0.618045	0.00445435	Group	**	0.0220935
Palmitic acid	A2	-0.521805	0.0197431	Group	*	0.0402921
Palmitic acid	Rikenellaceae_RC9_gut_group	-0.145865	0.538014	Group		0.747241
Palmitic acid	Lachnospiraceae_UCG-001	-0.332331	0.152316	Group		0.252895
Palmitic acid	Lachnoclostridium	-0.496241	0.0275933	Group	*	0.0563129
Palmitic acid	Intestinimonas	-0.336842	0.146569	Group		0.21876
Palmitic acid	Muribaculum	0.565414	0.0105631	Group	*	0.0264077
Palmitic acid	Ruminococcaceae_UCG-014	0.317293	0.172625	Group		0.308259
Palmitic acid	Ruminiclostridium	-0.466165	0.0398311	Group	*	0.0751531
Palmitic acid	Faecalibaculum	-0.509774	0.0231751	Group	*	0.0406581
Palmitic acid	Treponema_2	0.506075	0.0228039	Group	*	0.0612689
Palmitic acid	Oscillibacter	-0.312782	0.179071	Group		0.317993
Palmitic acid	[Eubacterium]_xylanophilum_group	-0.476692	0.0351387	Group	*	0.137381
Palmitic acid	GCA-900066575	0.345865	0.135545	Group		0.222205
Palmitic acid	Anaerovibrio	0.483938	0.0306158	Group	*	0.0518913
Palmitic acid	Prevotellaceae_NK3B31_group	0.209023	0.3748	Group		0.474431
Palmitic acid	Bifidobacterium	-0.463158	0.0412588	Group	*	0.0778467
Palmitic acid	uncultured_organism	0.476692	0.0351387	Group	*	0.0747632
Palmitic acid	Dubosiella	0.273684	0.242002	Group		0.281398
Palmitic acid	Anaerotruncus	-0.476692	0.0351387	Group	*	0.0763885
Palmitic acid	Lachnospiraceae_UCG-006	-0.369925	0.109091	Group		0.170455
Palmitic acid	Anaeroplasma	0.362542	0.116197	Group		0.143453
Palmitic acid	Negativibacillus	-0.353383	0.126826	Group		0.181179
Palmitic acid	Enterorhabdus	-0.560902	0.0113081	Group	*	0.0304364
Palmitic acid	Ruminiclostridium_5	-0.24812	0.290194	Group		0.367335
Palmitic acid	Turicibacter	-0.576808	0.00775633	Group	**	0.0184675
Palmitic acid	Tyzzerella	-0.684211	0.00119796	Group	**	0.0053874
Palmitic acid	[Eubacterium]_nodatum_group	-0.481203	0.0332671	Group	*	0.0931716
Palmitic acid	Christensenellaceae_R-7_group	0.177444	0.452508	Group		0.652012
Palmitic acid	GCA-900066225	-0.476119	0.033828	Group	*	0.049747
Palmitic acid	Ruminococcaceae_UCG-009	-0.650621	0.00189427	Group	**	0.0155425
Palmitic acid	[Bacteroides]_pectinophilus_group	0.398467	0.0818295	Group		0.154395
Palmitic acid	Tyzzerella_3	0.513348	0.0206156	Group	*	0.0332509
Palmitic acid	Prevotella_7	0.255639	0.275434	Group		0.382547
Palmitic acid	Romboutsia	-0.261654	0.263978	Group		0.556205
Palmitic acid	[Ruminococcus]_torques_group	-0.666165	0.00176841	Group	**	0.0121638
Palmitic acid	Coprococcus_2	-0.621136	0.00346714	Group	**	0.0255031
Palmitic acid	uncultured_rumen_bacterium	0.410569	0.0721547	Group		0.0937074
Palmitic acid	Harryflintia	-0.537796	0.0144546	Group	*	0.0432026
Palmitic acid	Lachnospiraceae_UCG-010	0.15468	0.514951	Group		0.858252
Palmitic acid	Gordonibacter	-0.499436	0.0249587	Group	*	0.218739
Palmitic acid	Ileibacterium	0.624212	0.00326432	Group	**	0.013371
Palmitic acid	[Eubacterium]_brachy_group	-0.695784	0.000657535	Group	***	0.00657535
Palmitic acid	Lachnospiraceae_AC2044_group	0.385543	0.0931898	Group		0.160672
Palmitic acid	Ruminococcus_2	0.427003	0.0604191	Group		0.125873
Palmitic acid	Anaerovorax	0.198087	0.402496	Group		0.556535
Palmitic acid	[Eubacterium]_fissicatena_group	0.416379	0.0678261	Group		0.183314
Palmitic acid	Candidatus_Soleaferrea	-0.608499	0.00441352	Group	**	0.0141849
Palmitic acid	Family_XIII_UCG-001	-0.643609	0.00277821	Group	**	0.0438405
Palmitic acid	[Acetivibrio]_ethanolgignens_group	-0.536341	0.0147739	Group	*	0.0351759
Palmitic acid	Erysipelotrichaceae_UCG-003	0.521889	0.0182626	Group	*	0.0637707
Palmitic acid	Haemophilus	0.431579	0.0588075	Group		0.101302
Palmitic acid	Mycoplasma	0.457916	0.0423241	Group	*	0.0940536
Palmitic acid	Enterococcus	-0.24453	0.298787	Group		0.398383
Palmitic acid	Acetitomaculum	0.163479	0.491025	Group		0.6547
Palmitic acid	Ruminococcaceae_UCG-002	0.288788	0.216883	Group		0.417083
Palmitic acid	Plesiomonas	0.645251	0.00212447	Group	**	0.0244805
Palmitic acid	Ruminiclostridium_1	0.368938	0.109428	Group		0.185472
Palmitic acid	Lachnospiraceae_UCG-008	0.452339	0.0452318	Group	*	0.229453
5-(3',4',5'-Trihydroxyphenyl)-gamma-valerolactone-3'-O-glucuronide	Prevotellaceae_UCG-001	-0.357895	0.121794	Group		0.129568
5-(3',4',5'-Trihydroxyphenyl)-gamma-valerolactone-3'-O-glucuronide	Ambiguous_taxa	0.216541	0.357515	Group		0.406267
5-(3',4',5'-Trihydroxyphenyl)-gamma-valerolactone-3'-O-glucuronide	uncultured	0.401504	0.0804202	Group		0.100525
5-(3',4',5'-Trihydroxyphenyl)-gamma-valerolactone-3'-O-glucuronide	Allobaculum	0.536842	0.0160432	Group	*	0.028146
5-(3',4',5'-Trihydroxyphenyl)-gamma-valerolactone-3'-O-glucuronide	Parabacteroides	0.404511	0.0780217	Group		0.376083
5-(3',4',5'-Trihydroxyphenyl)-gamma-valerolactone-3'-O-glucuronide	Prevotellaceae_Ga6A1_group	-0.446617	0.0498458	Group	*	0.0625812
5-(3',4',5'-Trihydroxyphenyl)-gamma-valerolactone-3'-O-glucuronide	Mucispirillum	0.0917293	0.700101	Group		0.744788
5-(3',4',5'-Trihydroxyphenyl)-gamma-valerolactone-3'-O-glucuronide	[Eubacterium]_coprostanoligenes_group	0.345865	0.135545	Group		0.150605
5-(3',4',5'-Trihydroxyphenyl)-gamma-valerolactone-3'-O-glucuronide	A2	0.413534	0.0711515	Group		0.0961507
5-(3',4',5'-Trihydroxyphenyl)-gamma-valerolactone-3'-O-glucuronide	Rikenellaceae_RC9_gut_group	0.371429	0.107575	Group		0.379116
5-(3',4',5'-Trihydroxyphenyl)-gamma-valerolactone-3'-O-glucuronide	Lachnospiraceae_UCG-001	-0.0646617	0.786869	Group		0.802928
5-(3',4',5'-Trihydroxyphenyl)-gamma-valerolactone-3'-O-glucuronide	Lachnoclostridium	0.269173	0.250097	Group		0.284083
5-(3',4',5'-Trihydroxyphenyl)-gamma-valerolactone-3'-O-glucuronide	Intestinimonas	0.255639	0.275434	Group		0.327898
5-(3',4',5'-Trihydroxyphenyl)-gamma-valerolactone-3'-O-glucuronide	Muribaculum	-0.395489	0.0853843	Group		0.104127
5-(3',4',5'-Trihydroxyphenyl)-gamma-valerolactone-3'-O-glucuronide	Ruminococcaceae_UCG-014	-0.207519	0.378315	Group		0.467055
5-(3',4',5'-Trihydroxyphenyl)-gamma-valerolactone-3'-O-glucuronide	Ruminiclostridium	0.192481	0.414491	Group		0.431761
5-(3',4',5'-Trihydroxyphenyl)-gamma-valerolactone-3'-O-glucuronide	Faecalibaculum	0.535338	0.0163857	Group	*	0.0309164
5-(3',4',5'-Trihydroxyphenyl)-gamma-valerolactone-3'-O-glucuronide	Treponema_2	-0.560622	0.010132	Group	*	0.0375259
5-(3',4',5'-Trihydroxyphenyl)-gamma-valerolactone-3'-O-glucuronide	Oscillibacter	-0.0120301	0.961971	Group		0.961971
5-(3',4',5'-Trihydroxyphenyl)-gamma-valerolactone-3'-O-glucuronide	[Eubacterium]_xylanophilum_group	0.290226	0.213809	Group		0.288931
5-(3',4',5'-Trihydroxyphenyl)-gamma-valerolactone-3'-O-glucuronide	GCA-900066575	-0.427068	0.0617253	Group		0.15059
5-(3',4',5'-Trihydroxyphenyl)-gamma-valerolactone-3'-O-glucuronide	Anaerovibrio	-0.0921787	0.699114	Group		0.699114
5-(3',4',5'-Trihydroxyphenyl)-gamma-valerolactone-3'-O-glucuronide	Prevotellaceae_NK3B31_group	-0.192481	0.414491	Group		0.518113
5-(3',4',5'-Trihydroxyphenyl)-gamma-valerolactone-3'-O-glucuronide	Bifidobacterium	0.314286	0.176904	Group		0.2106
5-(3',4',5'-Trihydroxyphenyl)-gamma-valerolactone-3'-O-glucuronide	uncultured_organism	-0.365414	0.113735	Group		0.13073
5-(3',4',5'-Trihydroxyphenyl)-gamma-valerolactone-3'-O-glucuronide	Dubosiella	-0.0451128	0.851188	Group		0.851188
5-(3',4',5'-Trihydroxyphenyl)-gamma-valerolactone-3'-O-glucuronide	Anaerotruncus	0.221053	0.347374	Group		0.377581
5-(3',4',5'-Trihydroxyphenyl)-gamma-valerolactone-3'-O-glucuronide	Lachnospiraceae_UCG-006	0.27218	0.244681	Group		0.291034
5-(3',4',5'-Trihydroxyphenyl)-gamma-valerolactone-3'-O-glucuronide	Anaeroplasma	-0.220384	0.350472	Group		0.361311
5-(3',4',5'-Trihydroxyphenyl)-gamma-valerolactone-3'-O-glucuronide	Negativibacillus	0.329323	0.156234	Group		0.211128
5-(3',4',5'-Trihydroxyphenyl)-gamma-valerolactone-3'-O-glucuronide	Enterorhabdus	0.401504	0.0804202	Group		0.101798
5-(3',4',5'-Trihydroxyphenyl)-gamma-valerolactone-3'-O-glucuronide	Ruminiclostridium_5	-0.237594	0.311681	Group		0.380098
5-(3',4',5'-Trihydroxyphenyl)-gamma-valerolactone-3'-O-glucuronide	Turicibacter	0.450302	0.0463316	Group	*	0.066188
5-(3',4',5'-Trihydroxyphenyl)-gamma-valerolactone-3'-O-glucuronide	Tyzzerella	0.374436	0.10459	Group		0.114934
5-(3',4',5'-Trihydroxyphenyl)-gamma-valerolactone-3'-O-glucuronide	[Eubacterium]_nodatum_group	0.183459	0.437084	Group		0.475091
5-(3',4',5'-Trihydroxyphenyl)-gamma-valerolactone-3'-O-glucuronide	Christensenellaceae_R-7_group	-0.461654	0.0419875	Group	*	0.26704
5-(3',4',5'-Trihydroxyphenyl)-gamma-valerolactone-3'-O-glucuronide	GCA-900066225	0.190297	0.421616	Group		0.43022
5-(3',4',5'-Trihydroxyphenyl)-gamma-valerolactone-3'-O-glucuronide	Ruminococcaceae_UCG-009	0.328695	0.15707	Group		0.215164
5-(3',4',5'-Trihydroxyphenyl)-gamma-valerolactone-3'-O-glucuronide	[Bacteroides]_pectinophilus_group	-0.550303	0.0119332	Group	*	0.0662958
5-(3',4',5'-Trihydroxyphenyl)-gamma-valerolactone-3'-O-glucuronide	Tyzzerella_3	-0.435422	0.0549979	Group		0.0733305
5-(3',4',5'-Trihydroxyphenyl)-gamma-valerolactone-3'-O-glucuronide	Prevotella_7	-0.350376	0.130263	Group		0.260526
5-(3',4',5'-Trihydroxyphenyl)-gamma-valerolactone-3'-O-glucuronide	Romboutsia	0.275188	0.239343	Group		0.531873
5-(3',4',5'-Trihydroxyphenyl)-gamma-valerolactone-3'-O-glucuronide	[Ruminococcus]_torques_group	0.503759	0.0250626	Group	*	0.0511064
5-(3',4',5'-Trihydroxyphenyl)-gamma-valerolactone-3'-O-glucuronide	Coprococcus_2	0.683778	0.000886541	Group	***	0.0133788
5-(3',4',5'-Trihydroxyphenyl)-gamma-valerolactone-3'-O-glucuronide	uncultured_rumen_bacterium	-0.29887	0.200537	Group		0.213337
5-(3',4',5'-Trihydroxyphenyl)-gamma-valerolactone-3'-O-glucuronide	Harryflintia	-0.0135389	0.954823	Group		0.954823
5-(3',4',5'-Trihydroxyphenyl)-gamma-valerolactone-3'-O-glucuronide	Lachnospiraceae_UCG-010	-0.434324	0.055683	Group		0.30935
5-(3',4',5'-Trihydroxyphenyl)-gamma-valerolactone-3'-O-glucuronide	Gordonibacter	0.320421	0.168408	Group		0.307774
5-(3',4',5'-Trihydroxyphenyl)-gamma-valerolactone-3'-O-glucuronide	Ileibacterium	-0.476394	0.0337108	Group	*	0.0503147
5-(3',4',5'-Trihydroxyphenyl)-gamma-valerolactone-3'-O-glucuronide	[Eubacterium]_brachy_group	0.504519	0.0232953	Group	*	0.0529439
5-(3',4',5'-Trihydroxyphenyl)-gamma-valerolactone-3'-O-glucuronide	Lachnospiraceae_AC2044_group	-0.0436747	0.854932	Group		0.872379
5-(3',4',5'-Trihydroxyphenyl)-gamma-valerolactone-3'-O-glucuronide	Ruminococcus_2	-0.262907	0.262759	Group		0.332607
5-(3',4',5'-Trihydroxyphenyl)-gamma-valerolactone-3'-O-glucuronide	Anaerovorax	-0.572509	0.00833749	Group	**	0.188069
5-(3',4',5'-Trihydroxyphenyl)-gamma-valerolactone-3'-O-glucuronide	[Eubacterium]_fissicatena_group	-0.479374	0.0324605	Group	*	0.124848
5-(3',4',5'-Trihydroxyphenyl)-gamma-valerolactone-3'-O-glucuronide	Candidatus_Soleaferrea	0.430989	0.0578042	Group		0.0814143
5-(3',4',5'-Trihydroxyphenyl)-gamma-valerolactone-3'-O-glucuronide	Family_XIII_UCG-001	0.296241	0.204132	Group		0.268594
5-(3',4',5'-Trihydroxyphenyl)-gamma-valerolactone-3'-O-glucuronide	[Acetivibrio]_ethanolgignens_group	0.459115	0.0417186	Group	*	0.0707095
5-(3',4',5'-Trihydroxyphenyl)-gamma-valerolactone-3'-O-glucuronide	Erysipelotrichaceae_UCG-003	-0.532086	0.01574	Group	*	0.06296
5-(3',4',5'-Trihydroxyphenyl)-gamma-valerolactone-3'-O-glucuronide	Haemophilus	-0.294737	0.206522	Group		0.268211
5-(3',4',5'-Trihydroxyphenyl)-gamma-valerolactone-3'-O-glucuronide	Mycoplasma	0.0184773	0.93837	Group		0.93837
5-(3',4',5'-Trihydroxyphenyl)-gamma-valerolactone-3'-O-glucuronide	Enterococcus	0.152454	0.521093	Group		0.578992
5-(3',4',5'-Trihydroxyphenyl)-gamma-valerolactone-3'-O-glucuronide	Acetitomaculum	-0.462473	0.0400576	Group	*	0.185082
5-(3',4',5'-Trihydroxyphenyl)-gamma-valerolactone-3'-O-glucuronide	Ruminococcaceae_UCG-002	-0.22783	0.334011	Group		0.511124
5-(3',4',5'-Trihydroxyphenyl)-gamma-valerolactone-3'-O-glucuronide	Plesiomonas	-0.166251	0.483601	Group		0.509054
5-(3',4',5'-Trihydroxyphenyl)-gamma-valerolactone-3'-O-glucuronide	Ruminiclostridium_1	-0.412506	0.0706893	Group		0.144264
5-(3',4',5'-Trihydroxyphenyl)-gamma-valerolactone-3'-O-glucuronide	Lachnospiraceae_UCG-008	-0.065311	0.784419	Group		0.800428
Glutamylisoleucine	Prevotellaceae_UCG-001	0.661654	0.00194129	Group	**	0.0114194
Glutamylisoleucine	Ambiguous_taxa	-0.613534	0.00482246	Group	**	0.17482
Glutamylisoleucine	uncultured	-0.422556	0.0647536	Group		0.085202
Glutamylisoleucine	Allobaculum	-0.658647	0.00206409	Group	**	0.00818403
Glutamylisoleucine	Parabacteroides	-0.174436	0.460327	Group		0.561374
Glutamylisoleucine	Prevotellaceae_Ga6A1_group	0.560902	0.0113081	Group	*	0.0230778
Glutamylisoleucine	Mucispirillum	-0.209023	0.3748	Group		0.460057
Glutamylisoleucine	[Eubacterium]_coprostanoligenes_group	-0.497744	0.0270715	Group	*	0.0451191
Glutamylisoleucine	A2	-0.496241	0.0275933	Group	*	0.0492738
Glutamylisoleucine	Rikenellaceae_RC9_gut_group	-0.216541	0.357515	Group		0.644525
Glutamylisoleucine	Lachnospiraceae_UCG-001	-0.213534	0.364372	Group		0.448572
Glutamylisoleucine	Lachnoclostridium	-0.547368	0.0138052	Group	*	0.0391898
Glutamylisoleucine	Intestinimonas	-0.166917	0.48018	Group		0.505453
Glutamylisoleucine	Muribaculum	0.533835	0.0167341	Group	*	0.0341512
Glutamylisoleucine	Ruminococcaceae_UCG-014	0.204511	0.3854	Group		0.47
Glutamylisoleucine	Ruminiclostridium	-0.126316	0.594489	Group		0.612875
Glutamylisoleucine	Faecalibaculum	-0.604511	0.00563412	Group	**	0.0178832
Glutamylisoleucine	Treponema_2	0.356071	0.123347	Group		0.158137
Glutamylisoleucine	Oscillibacter	-0.0556391	0.816412	Group		0.850429
Glutamylisoleucine	[Eubacterium]_xylanophilum_group	-0.47218	0.0370929	Group	*	0.137381
Glutamylisoleucine	GCA-900066575	0.228571	0.330859	Group		0.393086
Glutamylisoleucine	Anaerovibrio	0.444433	0.0496143	Group	*	0.0763297
Glutamylisoleucine	Prevotellaceae_NK3B31_group	0.333835	0.150383	Group		0.284063
Glutamylisoleucine	Bifidobacterium	-0.678195	0.00136819	Group	**	0.0152022
Glutamylisoleucine	uncultured_organism	0.383459	0.0960014	Group		0.120002
Glutamylisoleucine	Dubosiella	0.422556	0.0647536	Group		0.101177
Glutamylisoleucine	Anaerotruncus	-0.221053	0.347374	Group		0.377581
Glutamylisoleucine	Lachnospiraceae_UCG-006	-0.520301	0.0201482	Group	*	0.0805927
Glutamylisoleucine	Anaeroplasma	0.309139	0.184755	Group		0.212362
Glutamylisoleucine	Negativibacillus	-0.430075	0.059768	Group		0.121975
Glutamylisoleucine	Enterorhabdus	-0.726316	0.000425399	Group	***	0.00915264
Glutamylisoleucine	Ruminiclostridium_5	-0.252632	0.281279	Group		0.365298
Glutamylisoleucine	Turicibacter	-0.683736	0.000887463	Group	***	0.00739553
Glutamylisoleucine	Tyzzerella	-0.675188	0.00146046	Group	**	0.0053874
Glutamylisoleucine	[Eubacterium]_nodatum_group	-0.266165	0.255591	Group		0.304275
Glutamylisoleucine	Christensenellaceae_R-7_group	0.428571	0.0607406	Group		0.303484
Glutamylisoleucine	GCA-900066225	-0.385107	0.0935916	Group		0.107576
Glutamylisoleucine	Ruminococcaceae_UCG-009	-0.306882	0.188149	Group		0.23369
Glutamylisoleucine	[Bacteroides]_pectinophilus_group	0.481214	0.0317067	Group	*	0.098073
Glutamylisoleucine	Tyzzerella_3	0.665987	0.0013476	Group	**	0.00569319
Glutamylisoleucine	Prevotella_7	0.109774	0.644162	Group		0.730346
Glutamylisoleucine	Romboutsia	-0.413534	0.0711515	Group		0.314188
Glutamylisoleucine	[Ruminococcus]_torques_group	-0.311278	0.181256	Group		0.203658
Glutamylisoleucine	Coprococcus_2	-0.432456	0.0568639	Group		0.101543
Glutamylisoleucine	uncultured_rumen_bacterium	0.452833	0.0449681	Group	*	0.0661296
Glutamylisoleucine	Harryflintia	-0.570139	0.00867285	Group	**	0.0333571
Glutamylisoleucine	Lachnospiraceae_UCG-010	0.439658	0.0524144	Group		0.30935
Glutamylisoleucine	Gordonibacter	-0.559609	0.0102984	Group	*	0.218739
Glutamylisoleucine	Ileibacterium	0.533432	0.015429	Group	*	0.0285723
Glutamylisoleucine	[Eubacterium]_brachy_group	-0.713856	0.000408026	Group	***	0.00607349
Glutamylisoleucine	Lachnospiraceae_AC2044_group	0.465362	0.0386697	Group	*	0.0899296
Glutamylisoleucine	Ruminococcus_2	0.257613	0.272843	Group		0.341053
Glutamylisoleucine	Anaerovorax	0.285866	0.221778	Group		0.415576
Glutamylisoleucine	[Eubacterium]_fissicatena_group	0.468618	0.0371506	Group	*	0.128105
Glutamylisoleucine	Candidatus_Soleaferrea	-0.449793	0.0466093	Group	*	0.072342
Glutamylisoleucine	Family_XIII_UCG-001	-0.688722	0.00108201	Group	**	0.036067
Glutamylisoleucine	[Acetivibrio]_ethanolgignens_group	-0.797722	2.51628e-05	Group	***	0.00251628
Glutamylisoleucine	Erysipelotrichaceae_UCG-003	0.401382	0.0794161	Group		0.139327
Glutamylisoleucine	Haemophilus	0.359398	0.12015	Group		0.182045
Glutamylisoleucine	Mycoplasma	0.285193	0.222916	Group		0.262381
Glutamylisoleucine	Enterococcus	-0.397739	0.0824413	Group		0.229004
Glutamylisoleucine	Acetitomaculum	0.200046	0.397762	Group		0.576466
Glutamylisoleucine	Ruminococcaceae_UCG-002	0.168396	0.477895	Group		0.620376
Glutamylisoleucine	Plesiomonas	0.516859	0.0196208	Group	*	0.0516337
Glutamylisoleucine	Ruminiclostridium_1	0.327224	0.159046	Group		0.244687
Glutamylisoleucine	Lachnospiraceae_UCG-008	0.418474	0.066314	Group		0.237142
Lathosterol	Prevotellaceae_UCG-001	0.651128	0.00239933	Group	**	0.0133296
Lathosterol	Ambiguous_taxa	-0.353383	0.126826	Group		0.253509
Lathosterol	uncultured	-0.413534	0.0711515	Group		0.0912199
Lathosterol	Allobaculum	-0.604511	0.00563412	Group	**	0.0152273
Lathosterol	Parabacteroides	-0.296241	0.204132	Group		0.409671
Lathosterol	Prevotellaceae_Ga6A1_group	0.487218	0.0308957	Group	*	0.0441368
Lathosterol	Mucispirillum	-0.108271	0.648757	Group		0.705171
Lathosterol	[Eubacterium]_coprostanoligenes_group	-0.596992	0.00639357	Group	**	0.0255123
Lathosterol	A2	-0.487218	0.0308957	Group	*	0.0532685
Lathosterol	Rikenellaceae_RC9_gut_group	-0.545865	0.0141083	Group	*	0.306393
Lathosterol	Lachnospiraceae_UCG-001	-0.258647	0.269667	Group		0.369407
Lathosterol	Lachnoclostridium	-0.333835	0.150383	Group		0.185657
Lathosterol	Intestinimonas	-0.421053	0.0657879	Group		0.134261
Lathosterol	Muribaculum	0.381955	0.0973949	Group		0.11325
Lathosterol	Ruminococcaceae_UCG-014	0.130827	0.581233	Group		0.624981
Lathosterol	Ruminiclostridium	-0.329323	0.156234	Group		0.200279
Lathosterol	Faecalibaculum	-0.464662	0.04054	Group	*	0.0596176
Lathosterol	Treponema_2	0.389405	0.0896805	Group		0.129972
Lathosterol	Oscillibacter	-0.242105	0.302355	Group		0.44342
Lathosterol	[Eubacterium]_xylanophilum_group	-0.234586	0.317995	Group		0.397494
Lathosterol	GCA-900066575	0.431579	0.0588075	Group		0.15059
Lathosterol	Anaerovibrio	0.40822	0.0739621	Group		0.104172
Lathosterol	Prevotellaceae_NK3B31_group	0.0962406	0.685959	Group		0.753801
Lathosterol	Bifidobacterium	-0.706767	0.000705645	Group	***	0.0141121
Lathosterol	uncultured_organism	0.571429	0.0096326	Group	**	0.0291897
Lathosterol	Dubosiella	0.392481	0.0879514	Group		0.125645
Lathosterol	Anaerotruncus	-0.321805	0.166343	Group		0.227868
Lathosterol	Lachnospiraceae_UCG-006	-0.470677	0.037763	Group	*	0.0985711
Lathosterol	Anaeroplasma	0.300865	0.197403	Group		0.221801
Lathosterol	Negativibacillus	-0.416541	0.0689674	Group		0.130127
Lathosterol	Enterorhabdus	-0.66015	0.00200192	Group	**	0.0103205
Lathosterol	Ruminiclostridium_5	-0.285714	0.221267	Group		0.29901
Lathosterol	Turicibacter	-0.542169	0.0135284	Group	*	0.0260162
Lathosterol	Tyzzerella	-0.681203	0.00128076	Group	**	0.0053874
Lathosterol	[Eubacterium]_nodatum_group	-0.565414	0.0105631	Group	*	0.0586837
Lathosterol	Christensenellaceae_R-7_group	0.117293	0.621381	Group		0.72466
Lathosterol	GCA-900066225	-0.520496	0.018631	Group	*	0.0331728
Lathosterol	Ruminococcaceae_UCG-009	-0.320421	0.168408	Group		0.222981
Lathosterol	[Bacteroides]_pectinophilus_group	0.489247	0.0285749	Group	*	0.098073
Lathosterol	Tyzzerella_3	0.665987	0.0013476	Group	**	0.00569319
Lathosterol	Prevotella_7	-0.0541353	0.821361	Group		0.846764
Lathosterol	Romboutsia	-0.547368	0.0138052	Group	*	0.147309
Lathosterol	[Ruminococcus]_torques_group	-0.384962	0.0946229	Group		0.122887
Lathosterol	Coprococcus_2	-0.527551	0.016825	Group	*	0.0560834
Lathosterol	uncultured_rumen_bacterium	0.481513	0.0315855	Group	*	0.0526424
Lathosterol	Harryflintia	-0.553592	0.0113331	Group	*	0.0365584
Lathosterol	Lachnospiraceae_UCG-010	0.512807	0.0207723	Group	*	0.238314
Lathosterol	Gordonibacter	-0.32343	0.164222	Group		0.307774
Lathosterol	Ileibacterium	0.419355	0.065686	Group		0.0821075
Lathosterol	[Eubacterium]_brachy_group	-0.734941	0.000223199	Group	***	0.00583626
Lathosterol	Lachnospiraceae_AC2044_group	0.460844	0.0408567	Group	*	0.0907927
Lathosterol	Ruminococcus_2	0.483466	0.0308027	Group	*	0.0993635
Lathosterol	Anaerovorax	0.1608	0.498252	Group		0.612764
Lathosterol	[Eubacterium]_fissicatena_group	0.562342	0.0098545	Group	**	0.0639728
Lathosterol	Candidatus_Soleaferrea	-0.634825	0.00263852	Group	**	0.0119875
Lathosterol	Family_XIII_UCG-001	-0.403008	0.079214	Group		0.138655
Lathosterol	[Acetivibrio]_ethanolgignens_group	-0.664486	0.00139434	Group	**	0.00995957
Lathosterol	Erysipelotrichaceae_UCG-003	0.221548	0.347867	Group		0.390862
Lathosterol	Haemophilus	0.484211	0.032064	Group	*	0.0745673
Lathosterol	Mycoplasma	0.306081	0.189364	Group		0.230932
Lathosterol	Enterococcus	-0.297361	0.20293	Group		0.346289
Lathosterol	Acetitomaculum	0.0903435	0.704844	Group		0.814034
Lathosterol	Ruminococcaceae_UCG-002	0.159252	0.50245	Group		0.622868
Lathosterol	Plesiomonas	0.460894	0.0408321	Group	*	0.0833309
Lathosterol	Ruminiclostridium_1	0.62293	0.00334762	Group	**	0.0327832
Lathosterol	Lachnospiraceae_UCG-008	0.481366	0.0316448	Group	*	0.229453
Tauroursodeoxycholic acid	Prevotellaceae_UCG-001	0.769925	0.000107978	Group	***	0.00455016
Tauroursodeoxycholic acid	Ambiguous_taxa	-0.32782	0.15822	Group		0.253509
Tauroursodeoxycholic acid	uncultured	-0.669173	0.00166035	Group	**	0.00829348
Tauroursodeoxycholic acid	Allobaculum	-0.515789	0.0214037	Group	*	0.0345221
Tauroursodeoxycholic acid	Parabacteroides	-0.257143	0.272541	Group		0.437197
Tauroursodeoxycholic acid	Prevotellaceae_Ga6A1_group	0.807519	1.80072e-05	Group	***	0.000450181
Tauroursodeoxycholic acid	Mucispirillum	-0.485714	0.0314755	Group	*	0.199114
Tauroursodeoxycholic acid	[Eubacterium]_coprostanoligenes_group	-0.521805	0.0197431	Group	*	0.0379676
Tauroursodeoxycholic acid	A2	-0.693233	0.000975399	Group	***	0.00832317
Tauroursodeoxycholic acid	Rikenellaceae_RC9_gut_group	-0.252632	0.281279	Group		0.580064
Tauroursodeoxycholic acid	Lachnospiraceae_UCG-001	-0.542857	0.0147309	Group	*	0.136482
Tauroursodeoxycholic acid	Lachnoclostridium	-0.622556	0.00410974	Group	**	0.0321096
Tauroursodeoxycholic acid	Intestinimonas	-0.47218	0.0370929	Group	*	0.103036
Tauroursodeoxycholic acid	Muribaculum	0.706767	0.000705645	Group	***	0.0117809
Tauroursodeoxycholic acid	Ruminococcaceae_UCG-014	0.607519	0.00535194	Group	**	0.159839
Tauroursodeoxycholic acid	Ruminiclostridium	-0.434586	0.0569223	Group		0.0964785
Tauroursodeoxycholic acid	Faecalibaculum	-0.639098	0.0030283	Group	**	0.0126795
Tauroursodeoxycholic acid	Treponema_2	0.748506	0.000146919	Group	***	0.00489731
Tauroursodeoxycholic acid	Oscillibacter	-0.206015	0.381848	Group		0.495906
Tauroursodeoxycholic acid	[Eubacterium]_xylanophilum_group	-0.574436	0.00919321	Group	**	0.0896242
Tauroursodeoxycholic acid	GCA-900066575	0.643609	0.00277821	Group	**	0.0549153
Tauroursodeoxycholic acid	Anaerovibrio	0.567887	0.00900165	Group	**	0.0243288
Tauroursodeoxycholic acid	Prevotellaceae_NK3B31_group	0.485714	0.0314755	Group	*	0.168604
Tauroursodeoxycholic acid	Bifidobacterium	-0.577444	0.0087704	Group	**	0.0292347
Tauroursodeoxycholic acid	uncultured_organism	0.691729	0.00100994	Group	**	0.0137134
Tauroursodeoxycholic acid	Dubosiella	0.521805	0.0197431	Group	*	0.0559672
Tauroursodeoxycholic acid	Anaerotruncus	-0.526316	0.0185674	Group	*	0.0586204
Tauroursodeoxycholic acid	Lachnospiraceae_UCG-006	-0.52782	0.0181883	Group	*	0.0757845
Tauroursodeoxycholic acid	Anaeroplasma	0.475367	0.0341503	Group	*	0.0644345
Tauroursodeoxycholic acid	Negativibacillus	-0.529323	0.0178155	Group	*	0.0574693
Tauroursodeoxycholic acid	Enterorhabdus	-0.651128	0.00239933	Group	**	0.0114254
Tauroursodeoxycholic acid	Ruminiclostridium_5	-0.365414	0.113735	Group		0.198152
Tauroursodeoxycholic acid	Turicibacter	-0.72741	0.00027858	Group	***	0.004643
Tauroursodeoxycholic acid	Tyzzerella	-0.753383	0.000191114	Group	***	0.00275541
Tauroursodeoxycholic acid	[Eubacterium]_nodatum_group	-0.44812	0.0490119	Group	*	0.104281
Tauroursodeoxycholic acid	Christensenellaceae_R-7_group	0.607519	0.00535194	Group	**	0.168001
Tauroursodeoxycholic acid	GCA-900066225	-0.678451	0.00100792	Group	**	0.00451018
Tauroursodeoxycholic acid	Ruminococcaceae_UCG-009	-0.336217	0.147231	Group		0.21033
Tauroursodeoxycholic acid	[Bacteroides]_pectinophilus_group	0.771227	6.86113e-05	Group	***	0.00686113
Tauroursodeoxycholic acid	Tyzzerella_3	0.725436	0.000294907	Group	***	0.00294848
Tauroursodeoxycholic acid	Prevotella_7	0.393985	0.0866607	Group		0.201536
Tauroursodeoxycholic acid	Romboutsia	-0.257143	0.272541	Group		0.556205
Tauroursodeoxycholic acid	[Ruminococcus]_torques_group	-0.798496	3.07505e-05	Group	***	0.00102502
Tauroursodeoxycholic acid	Coprococcus_2	-0.600759	0.00509201	Group	**	0.0256453
Tauroursodeoxycholic acid	uncultured_rumen_bacterium	0.568306	0.00893971	Group	**	0.0218042
Tauroursodeoxycholic acid	Harryflintia	-0.474615	0.034475	Group	*	0.0766112
Tauroursodeoxycholic acid	Lachnospiraceae_UCG-010	0.345174	0.136087	Group		0.486024
Tauroursodeoxycholic acid	Gordonibacter	-0.50771	0.0222968	Group	*	0.218739
Tauroursodeoxycholic acid	Ileibacterium	0.621802	0.00342238	Group	**	0.013371
Tauroursodeoxycholic acid	[Eubacterium]_brachy_group	-0.584338	0.00681819	Group	**	0.0256486
Tauroursodeoxycholic acid	Lachnospiraceae_AC2044_group	0.516567	0.0197022	Group	*	0.0630558
Tauroursodeoxycholic acid	Ruminococcus_2	0.532872	0.015558	Group	*	0.0939374
Tauroursodeoxycholic acid	Anaerovorax	0.410156	0.07247	Group		0.329409
Tauroursodeoxycholic acid	[Eubacterium]_fissicatena_group	0.437889	0.0534817	Group		0.162066
Tauroursodeoxycholic acid	Candidatus_Soleaferrea	-0.58443	0.0068073	Group	**	0.0174546
Tauroursodeoxycholic acid	Family_XIII_UCG-001	-0.621053	0.00422208	Group	**	0.0438405
Tauroursodeoxycholic acid	[Acetivibrio]_ethanolgignens_group	-0.601686	0.00500645	Group	**	0.0174239
Tauroursodeoxycholic acid	Erysipelotrichaceae_UCG-003	0.446804	0.0482673	Group	*	0.110685
Tauroursodeoxycholic acid	Haemophilus	0.266165	0.255591	Group		0.315544
Tauroursodeoxycholic acid	Mycoplasma	0.513348	0.0206156	Group	*	0.0687186
Tauroursodeoxycholic acid	Enterococcus	-0.536608	0.014715	Group	*	0.113192
Tauroursodeoxycholic acid	Acetitomaculum	0.618423	0.00365468	Group	**	0.091367
Tauroursodeoxycholic acid	Ruminococcaceae_UCG-002	0.326886	0.159502	Group		0.362505
Tauroursodeoxycholic acid	Plesiomonas	0.432911	0.0565746	Group		0.0992537
Tauroursodeoxycholic acid	Ruminiclostridium_1	0.643324	0.0022126	Group	**	0.0327832
Tauroursodeoxycholic acid	Lachnospiraceae_UCG-008	0.394285	0.085387	Group		0.251138
L-Glutamine	Prevotellaceae_UCG-001	-0.699248	0.000846725	Group	***	0.00985201
L-Glutamine	Ambiguous_taxa	0.296241	0.204132	Group		0.283516
L-Glutamine	uncultured	0.816541	9.03085e-06	Group	***	0.000451542
L-Glutamine	Allobaculum	0.615038	0.00469707	Group	**	0.0138149
L-Glutamine	Parabacteroides	0.257143	0.272541	Group		0.437197
L-Glutamine	Prevotellaceae_Ga6A1_group	-0.711278	0.00063059	Group	***	0.00503733
L-Glutamine	Mucispirillum	0.452632	0.0465754	Group	*	0.199114
L-Glutamine	[Eubacterium]_coprostanoligenes_group	0.548872	0.0135073	Group	*	0.0329447
L-Glutamine	A2	0.717293	0.000540681	Group	***	0.00624579
L-Glutamine	Rikenellaceae_RC9_gut_group	0.225564	0.337407	Group		0.644525
L-Glutamine	Lachnospiraceae_UCG-001	0.404511	0.0780217	Group		0.198035
L-Glutamine	Lachnoclostridium	0.645113	0.00269874	Group	**	0.0321096
L-Glutamine	Intestinimonas	0.61203	0.00495059	Group	**	0.0353614
L-Glutamine	Muribaculum	-0.685714	0.00115823	Group	**	0.0117809
L-Glutamine	Ruminococcaceae_UCG-014	-0.490226	0.0297617	Group	*	0.202975
L-Glutamine	Ruminiclostridium	0.557895	0.0118283	Group	*	0.0328564
L-Glutamine	Faecalibaculum	0.66015	0.00200192	Group	**	0.00953293
L-Glutamine	Treponema_2	-0.554561	0.0111609	Group	*	0.0394169
L-Glutamine	Oscillibacter	0.529323	0.0178155	Group	*	0.19795
L-Glutamine	[Eubacterium]_xylanophilum_group	0.634586	0.00329667	Group	**	0.0631237
L-Glutamine	GCA-900066575	-0.439098	0.0541828	Group		0.150508
L-Glutamine	Anaerovibrio	-0.714385	0.000402154	Group	***	0.00365595
L-Glutamine	Prevotellaceae_NK3B31_group	-0.524812	0.0189528	Group	*	0.168604
L-Glutamine	Bifidobacterium	0.569925	0.00985866	Group	**	0.029656
L-Glutamine	uncultured_organism	-0.696241	0.000909209	Group	***	0.0137134
L-Glutamine	Dubosiella	-0.706767	0.000705645	Group	***	0.0109689
L-Glutamine	Anaerotruncus	0.401504	0.0804202	Group		0.154654
L-Glutamine	Lachnospiraceae_UCG-006	0.550376	0.0132148	Group	*	0.0695514
L-Glutamine	Anaeroplasma	-0.46258	0.0400053	Group	*	0.072737
L-Glutamine	Negativibacillus	0.560902	0.0113081	Group	*	0.048635
L-Glutamine	Enterorhabdus	0.606015	0.00549153	Group	**	0.0181746
L-Glutamine	Ruminiclostridium_5	0.497744	0.0270715	Group	*	0.0852217
L-Glutamine	Turicibacter	0.582832	0.00699796	Group	**	0.0179435
L-Glutamine	Tyzzerella	0.75188	0.000200571	Group	***	0.00275541
L-Glutamine	[Eubacterium]_nodatum_group	0.365414	0.113735	Group		0.180531
L-Glutamine	Christensenellaceae_R-7_group	-0.515789	0.0214037	Group	*	0.185627
L-Glutamine	GCA-900066225	0.710794	0.000443476	Group	***	0.00312485
L-Glutamine	Ruminococcaceae_UCG-009	0.444528	0.0495599	Group	*	0.0971762
L-Glutamine	[Bacteroides]_pectinophilus_group	-0.572797	0.00829754	Group	**	0.0518596
L-Glutamine	Tyzzerella_3	-0.821036	9.15572e-06	Group	***	0.000658729
L-Glutamine	Prevotella_7	-0.37594	0.10312	Group		0.219404
L-Glutamine	Romboutsia	0.0390977	0.871187	Group		0.946943
L-Glutamine	[Ruminococcus]_torques_group	0.533835	0.0167341	Group	*	0.0406868
L-Glutamine	Coprococcus_2	0.341135	0.141036	Group		0.195883
L-Glutamine	uncultured_rumen_bacterium	-0.668684	0.00126693	Group	**	0.00666805
L-Glutamine	Harryflintia	0.615269	0.0038831	Group	**	0.0242694
L-Glutamine	Lachnospiraceae_UCG-010	-0.622532	0.00337389	Group	**	0.112463
L-Glutamine	Gordonibacter	0.498684	0.0252126	Group	*	0.218739
L-Glutamine	Ileibacterium	-0.631442	0.00282606	Group	**	0.0122872
L-Glutamine	[Eubacterium]_brachy_group	0.493976	0.0268484	Group	*	0.0571243
L-Glutamine	Lachnospiraceae_AC2044_group	-0.647591	0.00202143	Group	**	0.0378734
L-Glutamine	Ruminococcus_2	-0.566397	0.00922472	Group	**	0.0908448
L-Glutamine	Anaerovorax	-0.280429	0.231081	Group		0.420147
L-Glutamine	[Eubacterium]_fissicatena_group	-0.384113	0.0945134	Group		0.21003
L-Glutamine	Candidatus_Soleaferrea	0.566378	0.00922747	Group	**	0.0222423
L-Glutamine	Family_XIII_UCG-001	0.613534	0.00482246	Group	**	0.0438405
L-Glutamine	[Acetivibrio]_ethanolgignens_group	0.549919	0.0120049	Group	*	0.0307818
L-Glutamine	Erysipelotrichaceae_UCG-003	-0.425484	0.0614391	Group		0.121702
L-Glutamine	Haemophilus	-0.490226	0.0297617	Group	*	0.0725895
L-Glutamine	Mycoplasma	-0.398467	0.0818295	Group		0.138638
L-Glutamine	Enterococcus	0.709439	0.000459972	Group	***	0.0153324
L-Glutamine	Acetitomaculum	-0.528079	0.0166957	Group	*	0.13913
L-Glutamine	Ruminococcaceae_UCG-002	-0.403845	0.0774181	Group		0.327847
L-Glutamine	Plesiomonas	-0.585993	0.00662497	Group	**	0.0331249
L-Glutamine	Ruminiclostridium_1	-0.577508	0.00766485	Group	**	0.0425825
L-Glutamine	Lachnospiraceae_UCG-008	-0.408799	0.0735139	Group		0.237142
PC(20:1(11Z)/P-16:0)	Prevotellaceae_UCG-001	-0.087218	0.714342	Group		0.714342
PC(20:1(11Z)/P-16:0)	Ambiguous_taxa	0.117293	0.621381	Group		0.654086
PC(20:1(11Z)/P-16:0)	uncultured	0.401504	0.0804202	Group		0.100525
PC(20:1(11Z)/P-16:0)	Allobaculum	0.293233	0.208932	Group		0.219929
PC(20:1(11Z)/P-16:0)	Parabacteroides	0.353383	0.126826	Group		0.376083
PC(20:1(11Z)/P-16:0)	Prevotellaceae_Ga6A1_group	-0.2	0.396169	Group		0.396169
PC(20:1(11Z)/P-16:0)	Mucispirillum	0.0827068	0.728677	Group		0.767029
PC(20:1(11Z)/P-16:0)	[Eubacterium]_coprostanoligenes_group	0.216541	0.357515	Group		0.368572
PC(20:1(11Z)/P-16:0)	A2	0.32782	0.15822	Group		0.181863
PC(20:1(11Z)/P-16:0)	Rikenellaceae_RC9_gut_group	0.0902256	0.704837	Group		0.844743
PC(20:1(11Z)/P-16:0)	Lachnospiraceae_UCG-001	0.227068	0.334123	Group		0.42294
PC(20:1(11Z)/P-16:0)	Lachnoclostridium	0.203008	0.388971	Group		0.409443
PC(20:1(11Z)/P-16:0)	Intestinimonas	0.330827	0.154266	Group		0.223574
PC(20:1(11Z)/P-16:0)	Muribaculum	-0.276692	0.236703	Group		0.254519
PC(20:1(11Z)/P-16:0)	Ruminococcaceae_UCG-014	0.0706767	0.76733	Group		0.76733
PC(20:1(11Z)/P-16:0)	Ruminiclostridium	0.559398	0.0115658	Group	*	0.0328564
PC(20:1(11Z)/P-16:0)	Faecalibaculum	0.148872	0.529556	Group		0.529556
PC(20:1(11Z)/P-16:0)	Treponema_2	-0.381829	0.0966575	Group		0.134247
PC(20:1(11Z)/P-16:0)	Oscillibacter	0.427068	0.0617253	Group		0.222348
PC(20:1(11Z)/P-16:0)	[Eubacterium]_xylanophilum_group	0.264662	0.258367	Group		0.335542
PC(20:1(11Z)/P-16:0)	GCA-900066575	0.0285714	0.906366	Group		0.906366
PC(20:1(11Z)/P-16:0)	Anaerovibrio	-0.33744	0.145673	Group		0.175509
PC(20:1(11Z)/P-16:0)	Prevotellaceae_NK3B31_group	-0.362406	0.11691	Group		0.284063
PC(20:1(11Z)/P-16:0)	Bifidobacterium	0.087218	0.714342	Group		0.714342
PC(20:1(11Z)/P-16:0)	uncultured_organism	-0.154887	0.512833	Group		0.512833
PC(20:1(11Z)/P-16:0)	Dubosiella	-0.410526	0.0733881	Group		0.111194
PC(20:1(11Z)/P-16:0)	Anaerotruncus	0.22406	0.34071	Group		0.377581
PC(20:1(11Z)/P-16:0)	Lachnospiraceae_UCG-006	0.209023	0.3748	Group		0.416445
PC(20:1(11Z)/P-16:0)	Anaeroplasma	-0.377586	0.100735	Group		0.129147
PC(20:1(11Z)/P-16:0)	Negativibacillus	0.284211	0.223792	Group		0.260223
PC(20:1(11Z)/P-16:0)	Enterorhabdus	0.105263	0.657985	Group		0.657985
PC(20:1(11Z)/P-16:0)	Ruminiclostridium_5	0.243609	0.299285	Group		0.374107
PC(20:1(11Z)/P-16:0)	Turicibacter	0.326808	0.159608	Group		0.169796
PC(20:1(11Z)/P-16:0)	Tyzzerella	0.348872	0.132007	Group		0.136089
PC(20:1(11Z)/P-16:0)	[Eubacterium]_nodatum_group	0.0300752	0.901328	Group		0.901328
PC(20:1(11Z)/P-16:0)	Christensenellaceae_R-7_group	0.0451128	0.851188	Group		0.877513
PC(20:1(11Z)/P-16:0)	GCA-900066225	0.376081	0.10221	Group		0.116147
PC(20:1(11Z)/P-16:0)	Ruminococcaceae_UCG-009	0.647612	0.00202053	Group	**	0.0155425
PC(20:1(11Z)/P-16:0)	[Bacteroides]_pectinophilus_group	-0.0273143	0.908993	Group		0.908993
PC(20:1(11Z)/P-16:0)	Tyzzerella_3	-0.311704	0.180947	Group		0.19047
PC(20:1(11Z)/P-16:0)	Prevotella_7	-0.451128	0.0473768	Group	*	0.160793
PC(20:1(11Z)/P-16:0)	Romboutsia	-0.0616541	0.796687	Group		0.915732
PC(20:1(11Z)/P-16:0)	[Ruminococcus]_torques_group	0.532331	0.0170885	Group	*	0.0406868
PC(20:1(11Z)/P-16:0)	Coprococcus_2	0.391701	0.0876412	Group		0.136939
PC(20:1(11Z)/P-16:0)	uncultured_rumen_bacterium	-0.174341	0.462259	Group		0.462259
PC(20:1(11Z)/P-16:0)	Harryflintia	0.160963	0.497811	Group		0.518553
PC(20:1(11Z)/P-16:0)	Lachnospiraceae_UCG-010	-0.027431	0.908606	Group		0.947141
PC(20:1(11Z)/P-16:0)	Gordonibacter	-0.163219	0.491723	Group		0.546358
PC(20:1(11Z)/P-16:0)	Ileibacterium	-0.513348	0.0206156	Group	*	0.0355441
PC(20:1(11Z)/P-16:0)	[Eubacterium]_brachy_group	0.131024	0.5819	Group		0.593775
PC(20:1(11Z)/P-16:0)	Lachnospiraceae_AC2044_group	-0.0135542	0.954772	Group		0.954772
PC(20:1(11Z)/P-16:0)	Ruminococcus_2	-0.00352895	0.988219	Group		0.988219
PC(20:1(11Z)/P-16:0)	Anaerovorax	-0.294411	0.207661	Group		0.415576
PC(20:1(11Z)/P-16:0)	[Eubacterium]_fissicatena_group	-0.153645	0.517802	Group		0.631466
PC(20:1(11Z)/P-16:0)	Candidatus_Soleaferrea	0.386612	0.0922087	Group		0.116123
PC(20:1(11Z)/P-16:0)	Family_XIII_UCG-001	0.0511278	0.831278	Group		0.839675
PC(20:1(11Z)/P-16:0)	[Acetivibrio]_ethanolgignens_group	0.075529	0.751639	Group		0.751639
PC(20:1(11Z)/P-16:0)	Erysipelotrichaceae_UCG-003	-0.520963	0.0185071	Group	*	0.0637707
PC(20:1(11Z)/P-16:0)	Haemophilus	-0.509774	0.0231751	Group	*	0.0594233
PC(20:1(11Z)/P-16:0)	Mycoplasma	-0.580027	0.00734311	Group	**	0.0443502
PC(20:1(11Z)/P-16:0)	Enterococcus	0.250568	0.286633	Group		0.391409
PC(20:1(11Z)/P-16:0)	Acetitomaculum	-0.0473228	0.842953	Group		0.887319
PC(20:1(11Z)/P-16:0)	Ruminococcaceae_UCG-002	-0.246879	0.294022	Group		0.474229
PC(20:1(11Z)/P-16:0)	Plesiomonas	-0.418096	0.0665848	Group		0.110975
PC(20:1(11Z)/P-16:0)	Ruminiclostridium_1	-0.218767	0.354106	Group		0.407018
PC(20:1(11Z)/P-16:0)	Lachnospiraceae_UCG-008	-0.353163	0.12666	Group		0.293917
PC(16:0/20:4(5Z,8Z,11Z,14Z))	Prevotellaceae_UCG-001	0.511278	0.0227216	Group	*	0.0391751
PC(16:0/20:4(5Z,8Z,11Z,14Z))	Ambiguous_taxa	0.0992481	0.676587	Group		0.704778
PC(16:0/20:4(5Z,8Z,11Z,14Z))	uncultured	-0.335338	0.148467	Group		0.161377
PC(16:0/20:4(5Z,8Z,11Z,14Z))	Allobaculum	-0.228571	0.330859	Group		0.334201
PC(16:0/20:4(5Z,8Z,11Z,14Z))	Parabacteroides	0.326316	0.160224	Group		0.400561
PC(16:0/20:4(5Z,8Z,11Z,14Z))	Prevotellaceae_Ga6A1_group	0.36391	0.115314	Group		0.126719
PC(16:0/20:4(5Z,8Z,11Z,14Z))	Mucispirillum	-0.27218	0.244681	Group		0.348422
PC(16:0/20:4(5Z,8Z,11Z,14Z))	[Eubacterium]_coprostanoligenes_group	-0.180451	0.44476	Group		0.449253
PC(16:0/20:4(5Z,8Z,11Z,14Z))	A2	-0.371429	0.107575	Group		0.131189
PC(16:0/20:4(5Z,8Z,11Z,14Z))	Rikenellaceae_RC9_gut_group	0.320301	0.168419	Group		0.467831
PC(16:0/20:4(5Z,8Z,11Z,14Z))	Lachnospiraceae_UCG-001	-0.479699	0.0338819	Group	*	0.143123
PC(16:0/20:4(5Z,8Z,11Z,14Z))	Lachnoclostridium	-0.192481	0.414491	Group		0.431761
PC(16:0/20:4(5Z,8Z,11Z,14Z))	Intestinimonas	-0.279699	0.23148	Group		0.30864
PC(16:0/20:4(5Z,8Z,11Z,14Z))	Muribaculum	0.0571429	0.81147	Group		0.81147
PC(16:0/20:4(5Z,8Z,11Z,14Z))	Ruminococcaceae_UCG-014	0.209023	0.3748	Group		0.467055
PC(16:0/20:4(5Z,8Z,11Z,14Z))	Ruminiclostridium	-0.386466	0.0932592	Group		0.139151
PC(16:0/20:4(5Z,8Z,11Z,14Z))	Faecalibaculum	-0.35188	0.128536	Group		0.142818
PC(16:0/20:4(5Z,8Z,11Z,14Z))	Treponema_2	0.331828	0.152918	Group		0.182046
PC(16:0/20:4(5Z,8Z,11Z,14Z))	Oscillibacter	-0.445113	0.0506908	Group		0.222348
PC(16:0/20:4(5Z,8Z,11Z,14Z))	[Eubacterium]_xylanophilum_group	-0.190977	0.41821	Group		0.492012
PC(16:0/20:4(5Z,8Z,11Z,14Z))	GCA-900066575	0.330827	0.154266	Group		0.237333
PC(16:0/20:4(5Z,8Z,11Z,14Z))	Anaerovibrio	0.613976	0.00398009	Group	**	0.0137245
PC(16:0/20:4(5Z,8Z,11Z,14Z))	Prevotellaceae_NK3B31_group	0.0481203	0.841221	Group		0.858389
PC(16:0/20:4(5Z,8Z,11Z,14Z))	Bifidobacterium	-0.24812	0.290194	Group		0.312037
PC(16:0/20:4(5Z,8Z,11Z,14Z))	uncultured_organism	0.449624	0.0481889	Group	*	0.0822154
PC(16:0/20:4(5Z,8Z,11Z,14Z))	Dubosiella	0.193985	0.410789	Group		0.44651
PC(16:0/20:4(5Z,8Z,11Z,14Z))	Anaerotruncus	-0.302256	0.194757	Group		0.252931
PC(16:0/20:4(5Z,8Z,11Z,14Z))	Lachnospiraceae_UCG-006	0.0586466	0.806535	Group		0.814682
PC(16:0/20:4(5Z,8Z,11Z,14Z))	Anaeroplasma	0.306882	0.188149	Group		0.213805
PC(16:0/20:4(5Z,8Z,11Z,14Z))	Negativibacillus	-0.0977444	0.681267	Group		0.681267
PC(16:0/20:4(5Z,8Z,11Z,14Z))	Enterorhabdus	-0.227068	0.334123	Group		0.344457
PC(16:0/20:4(5Z,8Z,11Z,14Z))	Ruminiclostridium_5	-0.0977444	0.681267	Group		0.732545
PC(16:0/20:4(5Z,8Z,11Z,14Z))	Turicibacter	-0.134036	0.573173	Group		0.573173
PC(16:0/20:4(5Z,8Z,11Z,14Z))	Tyzzerella	-0.422556	0.0647536	Group		0.0780163
PC(16:0/20:4(5Z,8Z,11Z,14Z))	[Eubacterium]_nodatum_group	-0.204511	0.3854	Group		0.428222
PC(16:0/20:4(5Z,8Z,11Z,14Z))	Christensenellaceae_R-7_group	0.0556391	0.816412	Group		0.873788
PC(16:0/20:4(5Z,8Z,11Z,14Z))	GCA-900066225	-0.282813	0.226971	Group		0.244055
PC(16:0/20:4(5Z,8Z,11Z,14Z))	Ruminococcaceae_UCG-009	-0.319669	0.169466	Group		0.222981
PC(16:0/20:4(5Z,8Z,11Z,14Z))	[Bacteroides]_pectinophilus_group	0.345446	0.135758	Group		0.208858
PC(16:0/20:4(5Z,8Z,11Z,14Z))	Tyzzerella_3	0.258683	0.270787	Group		0.273522
PC(16:0/20:4(5Z,8Z,11Z,14Z))	Prevotella_7	0.100752	0.671918	Group		0.730346
PC(16:0/20:4(5Z,8Z,11Z,14Z))	Romboutsia	0.159398	0.500462	Group		0.781972
PC(16:0/20:4(5Z,8Z,11Z,14Z))	[Ruminococcus]_torques_group	-0.366917	0.112171	Group		0.136794
PC(16:0/20:4(5Z,8Z,11Z,14Z))	Coprococcus_2	-0.219624	0.352176	Group		0.414325
PC(16:0/20:4(5Z,8Z,11Z,14Z))	uncultured_rumen_bacterium	0.24453	0.298787	Group		0.311236
PC(16:0/20:4(5Z,8Z,11Z,14Z))	Harryflintia	-0.367807	0.110603	Group		0.151511
PC(16:0/20:4(5Z,8Z,11Z,14Z))	Lachnospiraceae_UCG-010	0.116582	0.624506	Group		0.918392
PC(16:0/20:4(5Z,8Z,11Z,14Z))	Gordonibacter	-0.458819	0.0418673	Group	*	0.232596
PC(16:0/20:4(5Z,8Z,11Z,14Z))	Ileibacterium	0.376777	0.101526	Group		0.116696
PC(16:0/20:4(5Z,8Z,11Z,14Z))	[Eubacterium]_brachy_group	-0.198795	0.40078	Group		0.426362
PC(16:0/20:4(5Z,8Z,11Z,14Z))	Lachnospiraceae_AC2044_group	0.503013	0.0237787	Group	*	0.0651826
PC(16:0/20:4(5Z,8Z,11Z,14Z))	Ruminococcus_2	0.333486	0.150752	Group		0.231923
PC(16:0/20:4(5Z,8Z,11Z,14Z))	Anaerovorax	0.0108753	0.963704	Group		0.981292
PC(16:0/20:4(5Z,8Z,11Z,14Z))	[Eubacterium]_fissicatena_group	0.19513	0.409697	Group		0.539076
PC(16:0/20:4(5Z,8Z,11Z,14Z))	Candidatus_Soleaferrea	-0.17375	0.463803	Group		0.473268
PC(16:0/20:4(5Z,8Z,11Z,14Z))	Family_XIII_UCG-001	-0.356391	0.123455	Group		0.181551
PC(16:0/20:4(5Z,8Z,11Z,14Z))	[Acetivibrio]_ethanolgignens_group	-0.228284	0.333021	Group		0.346897
PC(16:0/20:4(5Z,8Z,11Z,14Z))	Erysipelotrichaceae_UCG-003	-0.00556188	0.981433	Group		0.987622
PC(16:0/20:4(5Z,8Z,11Z,14Z))	Haemophilus	0.294737	0.206522	Group		0.268211
PC(16:0/20:4(5Z,8Z,11Z,14Z))	Mycoplasma	0.283587	0.225648	Group		0.262381
PC(16:0/20:4(5Z,8Z,11Z,14Z))	Enterococcus	-0.0452833	0.849646	Group		0.849646
PC(16:0/20:4(5Z,8Z,11Z,14Z))	Acetitomaculum	0.219406	0.352668	Group		0.542566
PC(16:0/20:4(5Z,8Z,11Z,14Z))	Ruminococcaceae_UCG-002	0.580623	0.00726865	Group	**	0.136069
PC(16:0/20:4(5Z,8Z,11Z,14Z))	Plesiomonas	0.172835	0.466195	Group		0.495952
PC(16:0/20:4(5Z,8Z,11Z,14Z))	Ruminiclostridium_1	0.200228	0.397325	Group		0.444092
PC(16:0/20:4(5Z,8Z,11Z,14Z))	Lachnospiraceae_UCG-008	0.273339	0.243586	Group		0.380603
Indoleacrylic acid	Prevotellaceae_UCG-001	-0.596992	0.00639357	Group	**	0.0182087
Indoleacrylic acid	Ambiguous_taxa	0.342857	0.139151	Group		0.253509
Indoleacrylic acid	uncultured	0.598496	0.0062353	Group	**	0.015988
Indoleacrylic acid	Allobaculum	0.560902	0.0113081	Group	*	0.0217464
Indoleacrylic acid	Parabacteroides	0.174436	0.460327	Group		0.561374
Indoleacrylic acid	Prevotellaceae_Ga6A1_group	-0.669173	0.00166035	Group	**	0.00754703
Indoleacrylic acid	Mucispirillum	0.46015	0.0427264	Group	*	0.199114
Indoleacrylic acid	[Eubacterium]_coprostanoligenes_group	0.580451	0.00836368	Group	**	0.0261365
Indoleacrylic acid	A2	0.560902	0.0113081	Group	*	0.0282704
Indoleacrylic acid	Rikenellaceae_RC9_gut_group	0.168421	0.476175	Group		0.73976
Indoleacrylic acid	Lachnospiraceae_UCG-001	0.55188	0.0129274	Group	*	0.136482
Indoleacrylic acid	Lachnoclostridium	0.508271	0.0236359	Group	*	0.0535644
Indoleacrylic acid	Intestinimonas	0.494737	0.0281232	Group	*	0.0878849
Indoleacrylic acid	Muribaculum	-0.488722	0.0303245	Group	*	0.0489105
Indoleacrylic acid	Ruminococcaceae_UCG-014	-0.455639	0.0450045	Group	*	0.236866
Indoleacrylic acid	Ruminiclostridium	0.574436	0.00919321	Group	**	0.0294088
Indoleacrylic acid	Faecalibaculum	0.62406	0.00399988	Group	**	0.0148144
Indoleacrylic acid	Treponema_2	-0.603048	0.00488301	Group	**	0.0244151
Indoleacrylic acid	Oscillibacter	0.374436	0.10459	Group		0.252744
Indoleacrylic acid	[Eubacterium]_xylanophilum_group	0.33985	0.142825	Group		0.233369
Indoleacrylic acid	GCA-900066575	-0.548872	0.0135073	Group	*	0.0750407
Indoleacrylic acid	Anaerovibrio	-0.585993	0.00662497	Group	**	0.0200757
Indoleacrylic acid	Prevotellaceae_NK3B31_group	-0.26015	0.266813	Group		0.386685
Indoleacrylic acid	Bifidobacterium	0.554887	0.0123679	Group	*	0.0309197
Indoleacrylic acid	uncultured_organism	-0.619549	0.00433693	Group	**	0.0188562
Indoleacrylic acid	Dubosiella	-0.41203	0.0722632	Group		0.111174
Indoleacrylic acid	Anaerotruncus	0.58797	0.00741417	Group	**	0.0353056
Indoleacrylic acid	Lachnospiraceae_UCG-006	0.372932	0.106075	Group		0.170455
Indoleacrylic acid	Anaeroplasma	-0.671681	0.00118209	Group	**	0.00985074
Indoleacrylic acid	Negativibacillus	0.530827	0.0174489	Group	*	0.0574693
Indoleacrylic acid	Enterorhabdus	0.554887	0.0123679	Group	*	0.0309197
Indoleacrylic acid	Ruminiclostridium_5	0.458647	0.0434755	Group	*	0.111476
Indoleacrylic acid	Turicibacter	0.576808	0.00775633	Group	**	0.0184675
Indoleacrylic acid	Tyzzerella	0.643609	0.00277821	Group	**	0.00793775
Indoleacrylic acid	[Eubacterium]_nodatum_group	0.631579	0.00348625	Group	**	0.0470672
Indoleacrylic acid	Christensenellaceae_R-7_group	-0.184962	0.433273	Group		0.637166
Indoleacrylic acid	GCA-900066225	0.642347	0.00225843	Group	**	0.00728525
Indoleacrylic acid	Ruminococcaceae_UCG-009	0.488906	0.028703	Group	*	0.0775756
Indoleacrylic acid	[Bacteroides]_pectinophilus_group	-0.483624	0.0307402	Group	*	0.098073
Indoleacrylic acid	Tyzzerella_3	-0.541466	0.0136741	Group	*	0.0247178
Indoleacrylic acid	Prevotella_7	-0.219549	0.350735	Group		0.448248
Indoleacrylic acid	Romboutsia	0.366917	0.112171	Group		0.386797
Indoleacrylic acid	[Ruminococcus]_torques_group	0.589474	0.00723535	Group	**	0.028516
Indoleacrylic acid	Coprococcus_2	0.441513	0.051313	Group		0.0999367
Indoleacrylic acid	uncultured_rumen_bacterium	-0.70793	0.000478964	Group	***	0.00299353
Indoleacrylic acid	Harryflintia	0.610756	0.00423044	Group	**	0.0245195
Indoleacrylic acid	Lachnospiraceae_UCG-010	-0.111248	0.640546	Group		0.923565
Indoleacrylic acid	Gordonibacter	0.303121	0.193897	Group		0.307774
Indoleacrylic acid	Ileibacterium	-0.56878	0.00887004	Group	**	0.0211811
Indoleacrylic acid	[Eubacterium]_brachy_group	0.453314	0.044713	Group	*	0.0812963
Indoleacrylic acid	Lachnospiraceae_AC2044_group	-0.400603	0.0800561	Group		0.145557
Indoleacrylic acid	Ruminococcus_2	-0.462293	0.0401453	Group	*	0.108854
Indoleacrylic acid	Anaerovorax	-0.251687	0.284415	Group		0.474025
Indoleacrylic acid	[Eubacterium]_fissicatena_group	-0.451717	0.0455653	Group	*	0.146985
Indoleacrylic acid	Candidatus_Soleaferrea	0.586687	0.00654538	Group	**	0.0172247
Indoleacrylic acid	Family_XIII_UCG-001	0.502256	0.0255532	Group	*	0.076622
Indoleacrylic acid	[Acetivibrio]_ethanolgignens_group	0.538038	0.014402	Group	*	0.0351269
Indoleacrylic acid	Erysipelotrichaceae_UCG-003	-0.330932	0.154098	Group		0.228419
Indoleacrylic acid	Haemophilus	-0.430075	0.059768	Group		0.101302
Indoleacrylic acid	Mycoplasma	-0.574404	0.00807715	Group	**	0.0443502
Indoleacrylic acid	Enterococcus	0.154718	0.514848	Group		0.578481
Indoleacrylic acid	Acetitomaculum	-0.361374	0.117466	Group		0.317475
Indoleacrylic acid	Ruminococcaceae_UCG-002	-0.460231	0.0411604	Group	*	0.216634
Indoleacrylic acid	Plesiomonas	-0.330856	0.154198	Group		0.18141
Indoleacrylic acid	Ruminiclostridium_1	-0.486664	0.0295541	Group	*	0.090642
Indoleacrylic acid	Lachnospiraceae_UCG-008	-0.312041	0.180451	Group		0.340473
Pectic acid	Prevotellaceae_UCG-001	-0.502256	0.0255532	Group	*	0.0412148
Pectic acid	Ambiguous_taxa	0.348872	0.132007	Group		0.253509
Pectic acid	uncultured	0.757895	0.000164795	Group	***	0.00235421
Pectic acid	Allobaculum	0.592481	0.00688833	Group	**	0.0168008
Pectic acid	Parabacteroides	0.395489	0.0853843	Group		0.376083
Pectic acid	Prevotellaceae_Ga6A1_group	-0.678195	0.00136819	Group	**	0.00720102
Pectic acid	Mucispirillum	0.503759	0.0250626	Group	*	0.199114
Pectic acid	[Eubacterium]_coprostanoligenes_group	0.473684	0.0364322	Group	*	0.0578288
Pectic acid	A2	0.688722	0.00108201	Group	**	0.00832317
Pectic acid	Rikenellaceae_RC9_gut_group	0.0947368	0.690662	Group		0.844743
Pectic acid	Lachnospiraceae_UCG-001	0.455639	0.0450045	Group	*	0.148052
Pectic acid	Lachnoclostridium	0.595489	0.00655513	Group	**	0.032168
Pectic acid	Intestinimonas	0.554887	0.0123679	Group	*	0.0537734
Pectic acid	Muribaculum	-0.640602	0.00294296	Group	**	0.0133547
Pectic acid	Ruminococcaceae_UCG-014	-0.380451	0.0988034	Group		0.252744
Pectic acid	Ruminiclostridium	0.711278	0.00063059	Group	***	0.0076975
Pectic acid	Faecalibaculum	0.634586	0.00329667	Group	**	0.0126795
Pectic acid	Treponema_2	-0.73487	0.000223674	Group	***	0.00508304
Pectic acid	Oscillibacter	0.47218	0.0370929	Group	*	0.218193
Pectic acid	[Eubacterium]_xylanophilum_group	0.550376	0.0132148	Group	*	0.105221
Pectic acid	GCA-900066575	-0.357895	0.121794	Group		0.20999
Pectic acid	Anaerovibrio	-0.638667	0.00243823	Group	**	0.010601
Pectic acid	Prevotellaceae_NK3B31_group	-0.57594	0.00897977	Group	**	0.128282
Pectic acid	Bifidobacterium	0.454135	0.0457847	Group	*	0.0803024
Pectic acid	uncultured_organism	-0.488722	0.0303245	Group	*	0.0689193
Pectic acid	Dubosiella	-0.610526	0.00508152	Group	**	0.0321096
Pectic acid	Anaerotruncus	0.55188	0.0129274	Group	*	0.0497207
Pectic acid	Lachnospiraceae_UCG-006	0.485714	0.0314755	Group	*	0.0953804
Pectic acid	Anaeroplasma	-0.618278	0.00366493	Group	**	0.0183247
Pectic acid	Negativibacillus	0.566917	0.0103238	Group	*	0.048635
Pectic acid	Enterorhabdus	0.419549	0.066835	Group		0.0879408
Pectic acid	Ruminiclostridium_5	0.515789	0.0214037	Group	*	0.0852217
Pectic acid	Turicibacter	0.650603	0.00189498	Group	**	0.00878881
Pectic acid	Tyzzerella	0.574436	0.00919321	Group	**	0.0187617
Pectic acid	[Eubacterium]_nodatum_group	0.323308	0.164286	Group		0.225049
Pectic acid	Christensenellaceae_R-7_group	-0.362406	0.11691	Group		0.342797
Pectic acid	GCA-900066225	0.676194	0.00106339	Group	**	0.00451018
Pectic acid	Ruminococcaceae_UCG-009	0.725085	0.000297894	Group	***	0.00677285
Pectic acid	[Bacteroides]_pectinophilus_group	-0.426585	0.0606984	Group		0.145617
Pectic acid	Tyzzerella_3	-0.631442	0.00282606	Group	**	0.00870363
Pectic acid	Prevotella_7	-0.667669	0.00171368	Group	**	0.0442102
Pectic acid	Romboutsia	0.0421053	0.861177	Group		0.946943
Pectic acid	[Ruminococcus]_torques_group	0.670677	0.00160839	Group	**	0.0121638
Pectic acid	Coprococcus_2	0.507928	0.0222297	Group	*	0.0635133
Pectic acid	uncultured_rumen_bacterium	-0.646042	0.00208915	Group	**	0.00908324
Pectic acid	Harryflintia	0.446032	0.0487026	Group	*	0.0901901
Pectic acid	Lachnospiraceae_UCG-010	-0.186683	0.430649	Group		0.813538
Pectic acid	Gordonibacter	0.191801	0.417886	Group		0.503477
Pectic acid	Ileibacterium	-0.783278	4.42218e-05	Group	***	0.00147406
Pectic acid	[Eubacterium]_brachy_group	0.346386	0.134625	Group		0.186907
Pectic acid	Lachnospiraceae_AC2044_group	-0.353916	0.125796	Group		0.197978
Pectic acid	Ruminococcus_2	-0.352895	0.126968	Group		0.208085
Pectic acid	Anaerovorax	-0.512695	0.020805	Group	*	0.240925
Pectic acid	[Eubacterium]_fissicatena_group	-0.342629	0.13919	Group		0.262623
Pectic acid	Candidatus_Soleaferrea	0.61226	0.00411192	Group	**	0.0141849
Pectic acid	Family_XIII_UCG-001	0.344361	0.137339	Group		0.193436
Pectic acid	[Acetivibrio]_ethanolgignens_group	0.428564	0.0593849	Group		0.0898223
Pectic acid	Erysipelotrichaceae_UCG-003	-0.572873	0.00828695	Group	**	0.0413057
Pectic acid	Haemophilus	-0.61203	0.00495059	Group	**	0.0353614
Pectic acid	Mycoplasma	-0.66197	0.00147572	Group	**	0.0187817
Pectic acid	Enterococcus	0.443022	0.0504296	Group		0.168099
Pectic acid	Acetitomaculum	-0.443113	0.0503766	Group		0.201506
Pectic acid	Ruminococcaceae_UCG-002	-0.573765	0.00816414	Group	**	0.136069
Pectic acid	Plesiomonas	-0.413158	0.0702008	Group		0.11143
Pectic acid	Ruminiclostridium_1	-0.46349	0.0395647	Group	*	0.104118
Pectic acid	Lachnospiraceae_UCG-008	-0.249149	0.289461	Group		0.413515
PC(14:0/20:3(8Z,11Z,14Z))	Prevotellaceae_UCG-001	0.754887	0.000182006	Group	***	0.00455016
PC(14:0/20:3(8Z,11Z,14Z))	Ambiguous_taxa	-0.254135	0.278347	Group		0.339447
PC(14:0/20:3(8Z,11Z,14Z))	uncultured	-0.475188	0.0357808	Group	*	0.0534042
PC(14:0/20:3(8Z,11Z,14Z))	Allobaculum	-0.607519	0.00535194	Group	**	0.0152273
PC(14:0/20:3(8Z,11Z,14Z))	Parabacteroides	-0.206015	0.381848	Group		0.502431
PC(14:0/20:3(8Z,11Z,14Z))	Prevotellaceae_Ga6A1_group	0.566917	0.0103238	Group	*	0.0229632
PC(14:0/20:3(8Z,11Z,14Z))	Mucispirillum	-0.285714	0.221267	Group		0.339078
PC(14:0/20:3(8Z,11Z,14Z))	[Eubacterium]_coprostanoligenes_group	-0.562406	0.0110552	Group	*	0.0283466
PC(14:0/20:3(8Z,11Z,14Z))	A2	-0.568421	0.0100891	Group	*	0.0277975
PC(14:0/20:3(8Z,11Z,14Z))	Rikenellaceae_RC9_gut_group	0.0571429	0.81147	Group		0.882032
PC(14:0/20:3(8Z,11Z,14Z))	Lachnospiraceae_UCG-001	-0.440602	0.0532928	Group		0.156743
PC(14:0/20:3(8Z,11Z,14Z))	Lachnoclostridium	-0.418045	0.0678948	Group		0.102871
PC(14:0/20:3(8Z,11Z,14Z))	Intestinimonas	-0.368421	0.110623	Group		0.180531
PC(14:0/20:3(8Z,11Z,14Z))	Muribaculum	0.403008	0.079214	Group		0.0990176
PC(14:0/20:3(8Z,11Z,14Z))	Ruminococcaceae_UCG-014	0.246617	0.293205	Group		0.424935
PC(14:0/20:3(8Z,11Z,14Z))	Ruminiclostridium	-0.509774	0.0231751	Group	*	0.0503806
PC(14:0/20:3(8Z,11Z,14Z))	Faecalibaculum	-0.603008	0.00577973	Group	**	0.0178832
PC(14:0/20:3(8Z,11Z,14Z))	Treponema_2	0.533349	0.0154482	Group	*	0.0468127
PC(14:0/20:3(8Z,11Z,14Z))	Oscillibacter	-0.378947	0.100227	Group		0.252744
PC(14:0/20:3(8Z,11Z,14Z))	[Eubacterium]_xylanophilum_group	-0.430075	0.059768	Group		0.157284
PC(14:0/20:3(8Z,11Z,14Z))	GCA-900066575	0.395489	0.0853843	Group		0.16742
PC(14:0/20:3(8Z,11Z,14Z))	Anaerovibrio	0.773643	6.29614e-05	Group	***	0.00131262
PC(14:0/20:3(8Z,11Z,14Z))	Prevotellaceae_NK3B31_group	0.270677	0.247379	Group		0.378935
PC(14:0/20:3(8Z,11Z,14Z))	Bifidobacterium	-0.550376	0.0132148	Group	*	0.0314637
PC(14:0/20:3(8Z,11Z,14Z))	uncultured_organism	0.580451	0.00836368	Group	**	0.0276292
PC(14:0/20:3(8Z,11Z,14Z))	Dubosiella	0.506767	0.024104	Group	*	0.0618051
PC(14:0/20:3(8Z,11Z,14Z))	Anaerotruncus	-0.425564	0.0627223	Group		0.130065
PC(14:0/20:3(8Z,11Z,14Z))	Lachnospiraceae_UCG-006	-0.321805	0.166343	Group		0.218873
PC(14:0/20:3(8Z,11Z,14Z))	Anaeroplasma	0.50094	0.0244569	Group	*	0.0596509
PC(14:0/20:3(8Z,11Z,14Z))	Negativibacillus	-0.300752	0.197072	Group		0.243179
PC(14:0/20:3(8Z,11Z,14Z))	Enterorhabdus	-0.517293	0.0209784	Group	*	0.0436719
PC(14:0/20:3(8Z,11Z,14Z))	Ruminiclostridium_5	-0.302256	0.194757	Group		0.280222
PC(14:0/20:3(8Z,11Z,14Z))	Turicibacter	-0.567772	0.00901872	Group	**	0.0209738
PC(14:0/20:3(8Z,11Z,14Z))	Tyzzerella	-0.628571	0.00368474	Group	**	0.00944805
PC(14:0/20:3(8Z,11Z,14Z))	[Eubacterium]_nodatum_group	-0.520301	0.0201482	Group	*	0.077493
PC(14:0/20:3(8Z,11Z,14Z))	Christensenellaceae_R-7_group	0.17594	0.456409	Group		0.652012
PC(14:0/20:3(8Z,11Z,14Z))	GCA-900066225	-0.518992	0.0190354	Group	*	0.0331728
PC(14:0/20:3(8Z,11Z,14Z))	Ruminococcaceae_UCG-009	-0.662655	0.00145318	Group	**	0.0155425
PC(14:0/20:3(8Z,11Z,14Z))	[Bacteroides]_pectinophilus_group	0.415338	0.0685869	Group		0.145617
PC(14:0/20:3(8Z,11Z,14Z))	Tyzzerella_3	0.544679	0.0130188	Group	*	0.0245638
PC(14:0/20:3(8Z,11Z,14Z))	Prevotella_7	0.461654	0.0419875	Group	*	0.160793
PC(14:0/20:3(8Z,11Z,14Z))	Romboutsia	-0.0796992	0.738284	Group		0.889499
PC(14:0/20:3(8Z,11Z,14Z))	[Ruminococcus]_torques_group	-0.56391	0.0108068	Group	*	0.0335005
PC(14:0/20:3(8Z,11Z,14Z))	Coprococcus_2	-0.495098	0.0264513	Group	*	0.0714901
PC(14:0/20:3(8Z,11Z,14Z))	uncultured_rumen_bacterium	0.472456	0.0354202	Group	*	0.0544926
PC(14:0/20:3(8Z,11Z,14Z))	Harryflintia	-0.505453	0.0229993	Group	*	0.0534867
PC(14:0/20:3(8Z,11Z,14Z))	Lachnospiraceae_UCG-010	0.150871	0.525481	Group		0.861444
PC(14:0/20:3(8Z,11Z,14Z))	Gordonibacter	-0.464084	0.0392788	Group	*	0.231052
PC(14:0/20:3(8Z,11Z,14Z))	Ileibacterium	0.785688	4.03704e-05	Group	***	0.00147406
PC(14:0/20:3(8Z,11Z,14Z))	[Eubacterium]_brachy_group	-0.518073	0.019286	Group	*	0.047039
PC(14:0/20:3(8Z,11Z,14Z))	Lachnospiraceae_AC2044_group	0.612953	0.00405831	Group	**	0.0378734
PC(14:0/20:3(8Z,11Z,14Z))	Ruminococcus_2	0.363482	0.115184	Group		0.191974
PC(14:0/20:3(8Z,11Z,14Z))	Anaerovorax	0.251687	0.284415	Group		0.474025
PC(14:0/20:3(8Z,11Z,14Z))	[Eubacterium]_fissicatena_group	0.298072	0.2018	Group		0.32943
PC(14:0/20:3(8Z,11Z,14Z))	Candidatus_Soleaferrea	-0.516736	0.0196552	Group	*	0.0382847
PC(14:0/20:3(8Z,11Z,14Z))	Family_XIII_UCG-001	-0.369925	0.109091	Group		0.16529
PC(14:0/20:3(8Z,11Z,14Z))	[Acetivibrio]_ethanolgignens_group	-0.595746	0.00557565	Group	**	0.0174239
PC(14:0/20:3(8Z,11Z,14Z))	Erysipelotrichaceae_UCG-003	0.299414	0.199678	Group		0.277331
PC(14:0/20:3(8Z,11Z,14Z))	Haemophilus	0.541353	0.0150505	Group	*	0.04855
PC(14:0/20:3(8Z,11Z,14Z))	Mycoplasma	0.600915	0.00507756	Group	**	0.0390582
PC(14:0/20:3(8Z,11Z,14Z))	Enterococcus	-0.209058	0.376389	Group		0.480915
PC(14:0/20:3(8Z,11Z,14Z))	Acetitomaculum	0.129062	0.587615	Group		0.734519
PC(14:0/20:3(8Z,11Z,14Z))	Ruminococcaceae_UCG-002	0.532619	0.0156164	Group	*	0.156164
PC(14:0/20:3(8Z,11Z,14Z))	Plesiomonas	0.449371	0.0468406	Group	*	0.0867419
PC(14:0/20:3(8Z,11Z,14Z))	Ruminiclostridium_1	0.393966	0.0856626	Group		0.164736
PC(14:0/20:3(8Z,11Z,14Z))	Lachnospiraceae_UCG-008	0.437826	0.0535204	Group		0.229453
Uridine diphosphate glucose	Prevotellaceae_UCG-001	0.708271	0.000679865	Group	***	0.00971236
Uridine diphosphate glucose	Ambiguous_taxa	-0.409023	0.0745263	Group		0.223984
Uridine diphosphate glucose	uncultured	-0.789474	4.82234e-05	Group	***	0.00120558
Uridine diphosphate glucose	Allobaculum	-0.721805	0.000480272	Group	***	0.0036944
Uridine diphosphate glucose	Parabacteroides	-0.407519	0.0756779	Group		0.376083
Uridine diphosphate glucose	Prevotellaceae_Ga6A1_group	0.66015	0.00200192	Group	**	0.00860038
Uridine diphosphate glucose	Mucispirillum	-0.430075	0.059768	Group		0.199114
Uridine diphosphate glucose	[Eubacterium]_coprostanoligenes_group	-0.724812	0.0004431	Group	***	0.00553875
Uridine diphosphate glucose	A2	-0.67218	0.00155777	Group	**	0.0084652
Uridine diphosphate glucose	Rikenellaceae_RC9_gut_group	-0.261654	0.263978	Group		0.561655
Uridine diphosphate glucose	Lachnospiraceae_UCG-001	-0.37594	0.10312	Group		0.224174
Uridine diphosphate glucose	Lachnoclostridium	-0.634586	0.00329667	Group	**	0.0321096
Uridine diphosphate glucose	Intestinimonas	-0.584962	0.00778272	Group	**	0.0464649
Uridine diphosphate glucose	Muribaculum	0.676692	0.00141371	Group	**	0.0117809
Uridine diphosphate glucose	Ruminococcaceae_UCG-014	0.37594	0.10312	Group		0.252744
Uridine diphosphate glucose	Ruminiclostridium	-0.676692	0.00141371	Group	**	0.00916336
Uridine diphosphate glucose	Faecalibaculum	-0.637594	0.00311567	Group	**	0.0126795
Uridine diphosphate glucose	Treponema_2	0.480317	0.0320724	Group	*	0.0697225
Uridine diphosphate glucose	Oscillibacter	-0.568421	0.0100891	Group	*	0.19795
Uridine diphosphate glucose	[Eubacterium]_xylanophilum_group	-0.524812	0.0189528	Group	*	0.111487
Uridine diphosphate glucose	GCA-900066575	0.425564	0.0627223	Group		0.15059
Uridine diphosphate glucose	Anaerovibrio	0.788457	3.63054e-05	Group	***	0.00131262
Uridine diphosphate glucose	Prevotellaceae_NK3B31_group	0.377444	0.101666	Group		0.275236
Uridine diphosphate glucose	Bifidobacterium	-0.56391	0.0108068	Group	*	0.029656
Uridine diphosphate glucose	uncultured_organism	0.682707	0.00123879	Group	**	0.0137134
Uridine diphosphate glucose	Dubosiella	0.768421	0.00011412	Group	***	0.0109689
Uridine diphosphate glucose	Anaerotruncus	-0.490226	0.0297617	Group	*	0.0708612
Uridine diphosphate glucose	Lachnospiraceae_UCG-006	-0.529323	0.0178155	Group	*	0.0757845
Uridine diphosphate glucose	Anaeroplasma	0.592704	0.0058871	Group	**	0.0245296
Uridine diphosphate glucose	Negativibacillus	-0.530827	0.0174489	Group	*	0.0574693
Uridine diphosphate glucose	Enterorhabdus	-0.62406	0.00399988	Group	**	0.016439
Uridine diphosphate glucose	Ruminiclostridium_5	-0.574436	0.00919321	Group	**	0.0660738
Uridine diphosphate glucose	Turicibacter	-0.649097	0.00195735	Group	**	0.00878881
Uridine diphosphate glucose	Tyzzerella	-0.806015	1.98455e-05	Group	***	0.000992275
Uridine diphosphate glucose	[Eubacterium]_nodatum_group	-0.506767	0.024104	Group	*	0.0831172
Uridine diphosphate glucose	Christensenellaceae_R-7_group	0.276692	0.236703	Group		0.483066
Uridine diphosphate glucose	GCA-900066225	-0.74088	0.000186431	Group	***	0.00227054
Uridine diphosphate glucose	Ruminococcaceae_UCG-009	-0.670177	0.00122405	Group	**	0.0153007
Uridine diphosphate glucose	[Bacteroides]_pectinophilus_group	0.410518	0.0721936	Group		0.145617
Uridine diphosphate glucose	Tyzzerella_3	0.760784	9.8357e-05	Group	***	0.00163928
Uridine diphosphate glucose	Prevotella_7	0.410526	0.0733881	Group		0.193127
Uridine diphosphate glucose	Romboutsia	-0.153383	0.516989	Group		0.791197
Uridine diphosphate glucose	[Ruminococcus]_torques_group	-0.550376	0.0132148	Group	*	0.0377565
Uridine diphosphate glucose	Coprococcus_2	-0.44755	0.0478492	Group	*	0.0999367
Uridine diphosphate glucose	uncultured_rumen_bacterium	0.671703	0.00118149	Group	**	0.00656384
Uridine diphosphate glucose	Harryflintia	-0.688229	0.000794851	Group	***	0.0177232
Uridine diphosphate glucose	Lachnospiraceae_UCG-010	0.376414	0.101882	Group		0.397647
Uridine diphosphate glucose	Gordonibacter	-0.409929	0.0726442	Group		0.276304
Uridine diphosphate glucose	Ileibacterium	0.772834	6.48068e-05	Group	***	0.00162017
Uridine diphosphate glucose	[Eubacterium]_brachy_group	-0.582832	0.00699796	Group	**	0.0256486
Uridine diphosphate glucose	Lachnospiraceae_AC2044_group	0.606928	0.00454481	Group	**	0.0378734
Uridine diphosphate glucose	Ruminococcus_2	0.502875	0.0238231	Group	*	0.0980907
Uridine diphosphate glucose	Anaerovorax	0.240811	0.306427	Group		0.494085
Uridine diphosphate glucose	[Eubacterium]_fissicatena_group	0.391796	0.0875578	Group		0.208471
Uridine diphosphate glucose	Candidatus_Soleaferrea	-0.648364	0.00198832	Group	**	0.0104649
Uridine diphosphate glucose	Family_XIII_UCG-001	-0.6	0.00608027	Group	**	0.0467713
Uridine diphosphate glucose	[Acetivibrio]_ethanolgignens_group	-0.5932	0.00583537	Group	**	0.0176829
Uridine diphosphate glucose	Erysipelotrichaceae_UCG-003	0.519109	0.0190039	Group	*	0.0637707
Uridine diphosphate glucose	Haemophilus	0.652632	0.00232893	Group	**	0.0291116
Uridine diphosphate glucose	Mycoplasma	0.611358	0.00418264	Group	**	0.038024
Uridine diphosphate glucose	Enterococcus	-0.57208	0.00839752	Group	**	0.113192
Uridine diphosphate glucose	Acetitomaculum	0.269955	0.249704	Group		0.4459
Uridine diphosphate glucose	Ruminococcaceae_UCG-002	0.402321	0.0786497	Group		0.327847
Uridine diphosphate glucose	Plesiomonas	0.755536	0.000117086	Group	***	0.0117086
Uridine diphosphate glucose	Ruminiclostridium_1	0.464417	0.0391196	Group	*	0.104118
Uridine diphosphate glucose	Lachnospiraceae_UCG-008	0.512812	0.0207709	Group	*	0.229453
Xanthosine	Prevotellaceae_UCG-001	-0.497744	0.0270715	Group	*	0.0416484
Xanthosine	Ambiguous_taxa	0.464662	0.04054	Group	*	0.179386
Xanthosine	uncultured	0.427068	0.0617253	Group		0.0823004
Xanthosine	Allobaculum	0.55188	0.0129274	Group	*	0.0239396
Xanthosine	Parabacteroides	0.396992	0.0841221	Group		0.376083
Xanthosine	Prevotellaceae_Ga6A1_group	-0.36391	0.115314	Group		0.126719
Xanthosine	Mucispirillum	0.311278	0.181256	Group		0.302093
Xanthosine	[Eubacterium]_coprostanoligenes_group	0.645113	0.00269874	Group	**	0.0179916
Xanthosine	A2	0.309774	0.18346	Group		0.197268
Xanthosine	Rikenellaceae_RC9_gut_group	0.0676692	0.777083	Group		0.873127
Xanthosine	Lachnospiraceae_UCG-001	0.184962	0.433273	Group		0.503806
Xanthosine	Lachnoclostridium	0.443609	0.0515469	Group		0.084503
Xanthosine	Intestinimonas	0.255639	0.275434	Group		0.327898
Xanthosine	Muribaculum	-0.503759	0.0250626	Group	*	0.0432113
Xanthosine	Ruminococcaceae_UCG-014	-0.225564	0.337407	Group		0.446795
Xanthosine	Ruminiclostridium	0.37594	0.10312	Group		0.14126
Xanthosine	Faecalibaculum	0.478195	0.0345058	Group	*	0.0522815
Xanthosine	Treponema_2	-0.153035	0.519487	Group		0.530089
Xanthosine	Oscillibacter	0.26015	0.266813	Group		0.414872
Xanthosine	[Eubacterium]_xylanophilum_group	0.341353	0.14098	Group		0.233369
Xanthosine	GCA-900066575	-0.266165	0.255591	Group		0.319489
Xanthosine	Anaerovibrio	-0.579409	0.00742102	Group	**	0.0212029
Xanthosine	Prevotellaceae_NK3B31_group	-0.287218	0.218762	Group		0.352842
Xanthosine	Bifidobacterium	0.32782	0.15822	Group		0.195334
Xanthosine	uncultured_organism	-0.437594	0.0550843	Group		0.0822154
Xanthosine	Dubosiella	-0.606015	0.00549153	Group	**	0.0321096
Xanthosine	Anaerotruncus	0.315789	0.174755	Group		0.233007
Xanthosine	Lachnospiraceae_UCG-006	0.390977	0.0892565	Group		0.151282
Xanthosine	Anaeroplasma	-0.47311	0.0351317	Group	*	0.0650587
Xanthosine	Negativibacillus	0.249624	0.287203	Group		0.315608
Xanthosine	Enterorhabdus	0.416541	0.0689674	Group		0.089568
Xanthosine	Ruminiclostridium_5	0.485714	0.0314755	Group	*	0.0890666
Xanthosine	Turicibacter	0.444278	0.0497037	Group	*	0.0680872
Xanthosine	Tyzzerella	0.509774	0.0231751	Group	*	0.0367859
Xanthosine	[Eubacterium]_nodatum_group	0.506767	0.024104	Group	*	0.0831172
Xanthosine	Christensenellaceae_R-7_group	-0.126316	0.594489	Group		0.72466
Xanthosine	GCA-900066225	0.40015	0.0804294	Group		0.0984097
Xanthosine	Ruminococcaceae_UCG-009	0.447537	0.0478568	Group	*	0.0957136
Xanthosine	[Bacteroides]_pectinophilus_group	-0.101224	0.671106	Group		0.691861
Xanthosine	Tyzzerella_3	-0.3824	0.0961182	Group		0.114426
Xanthosine	Prevotella_7	-0.479699	0.0338819	Group	*	0.159721
Xanthosine	Romboutsia	0.0135338	0.956905	Group		0.981603
Xanthosine	[Ruminococcus]_torques_group	0.21203	0.367829	Group		0.375336
Xanthosine	Coprococcus_2	0.190945	0.420008	Group		0.461547
Xanthosine	uncultured_rumen_bacterium	-0.514721	0.0202221	Group	*	0.0374483
Xanthosine	Harryflintia	0.525009	0.0174587	Group	*	0.044766
Xanthosine	Lachnospiraceae_UCG-010	-0.0868649	0.715748	Group		0.923565
Xanthosine	Gordonibacter	0.37232	0.105966	Group		0.276748
Xanthosine	Ileibacterium	-0.547893	0.0123892	Group	*	0.0247783
Xanthosine	[Eubacterium]_brachy_group	0.373494	0.104783	Group		0.151859
Xanthosine	Lachnospiraceae_AC2044_group	-0.515061	0.0201255	Group	*	0.0630558
Xanthosine	Ruminococcus_2	-0.301725	0.196061	Group		0.261415
Xanthosine	Anaerovorax	-0.032626	0.891387	Group		0.948284
Xanthosine	[Eubacterium]_fissicatena_group	-0.0414842	0.862139	Group		0.879734
Xanthosine	Candidatus_Soleaferrea	0.353516	0.126254	Group		0.148534
Xanthosine	Family_XIII_UCG-001	0.377444	0.101666	Group		0.16529
Xanthosine	[Acetivibrio]_ethanolgignens_group	0.498152	0.0253933	Group	*	0.049392
Xanthosine	Erysipelotrichaceae_UCG-003	-0.330005	0.155325	Group		0.228419
Xanthosine	Haemophilus	-0.393985	0.0866607	Group		0.137557
Xanthosine	Mycoplasma	-0.450686	0.0461226	Group	*	0.0979192
Xanthosine	Enterococcus	0.25736	0.273331	Group		0.387027
Xanthosine	Acetitomaculum	-0.0709842	0.766172	Group		0.845739
Xanthosine	Ruminococcaceae_UCG-002	-0.166872	0.481946	Group		0.620376
Xanthosine	Plesiomonas	-0.558011	0.0105655	Group	*	0.0380873
Xanthosine	Ruminiclostridium_1	-0.0964059	0.685975	Group		0.707191
Xanthosine	Lachnospiraceae_UCG-008	-0.285433	0.22251	Group		0.35319
2'-Deoxyguanosine 5'-monophosphate	Prevotellaceae_UCG-001	0.554887	0.0123679	Group	*	0.0252406
2'-Deoxyguanosine 5'-monophosphate	Ambiguous_taxa	-0.0180451	0.941717	Group		0.941717
2'-Deoxyguanosine 5'-monophosphate	uncultured	-0.369925	0.109091	Group		0.125392
2'-Deoxyguanosine 5'-monophosphate	Allobaculum	-0.357895	0.121794	Group		0.138402
2'-Deoxyguanosine 5'-monophosphate	Parabacteroides	-0.263158	0.261163	Group		0.437197
2'-Deoxyguanosine 5'-monophosphate	Prevotellaceae_Ga6A1_group	0.445113	0.0506908	Group		0.0625812
2'-Deoxyguanosine 5'-monophosphate	Mucispirillum	-0.297744	0.20176	Group		0.325419
2'-Deoxyguanosine 5'-monophosphate	[Eubacterium]_coprostanoligenes_group	-0.213534	0.364372	Group		0.371808
2'-Deoxyguanosine 5'-monophosphate	A2	-0.503759	0.0250626	Group	*	0.0455683
2'-Deoxyguanosine 5'-monophosphate	Rikenellaceae_RC9_gut_group	-0.133835	0.572468	Group		0.773606
2'-Deoxyguanosine 5'-monophosphate	Lachnospiraceae_UCG-001	-0.198496	0.399796	Group		0.475947
2'-Deoxyguanosine 5'-monophosphate	Lachnoclostridium	-0.242105	0.302355	Group		0.328647
2'-Deoxyguanosine 5'-monophosphate	Intestinimonas	-0.258647	0.269667	Group		0.327898
2'-Deoxyguanosine 5'-monophosphate	Muribaculum	0.44812	0.0490119	Group	*	0.0690308
2'-Deoxyguanosine 5'-monophosphate	Ruminococcaceae_UCG-014	0.336842	0.146569	Group		0.281864
2'-Deoxyguanosine 5'-monophosphate	Ruminiclostridium	-0.251128	0.284231	Group		0.322438
2'-Deoxyguanosine 5'-monophosphate	Faecalibaculum	-0.23609	0.314828	Group		0.321253
2'-Deoxyguanosine 5'-monophosphate	Treponema_2	0.471226	0.035968	Group	*	0.0749334
2'-Deoxyguanosine 5'-monophosphate	Oscillibacter	-0.0947368	0.690662	Group		0.750719
2'-Deoxyguanosine 5'-monophosphate	[Eubacterium]_xylanophilum_group	-0.266165	0.255591	Group		0.335542
2'-Deoxyguanosine 5'-monophosphate	GCA-900066575	0.323308	0.164286	Group		0.245203
2'-Deoxyguanosine 5'-monophosphate	Anaerovibrio	0.27489	0.240813	Group		0.261753
2'-Deoxyguanosine 5'-monophosphate	Prevotellaceae_NK3B31_group	0.112782	0.635011	Group		0.713495
2'-Deoxyguanosine 5'-monophosphate	Bifidobacterium	-0.44812	0.0490119	Group	*	0.0816865
2'-Deoxyguanosine 5'-monophosphate	uncultured_organism	0.326316	0.160224	Group		0.1669
2'-Deoxyguanosine 5'-monophosphate	Dubosiella	0.335338	0.148467	Group		0.187933
2'-Deoxyguanosine 5'-monophosphate	Anaerotruncus	-0.257143	0.272541	Group		0.320636
2'-Deoxyguanosine 5'-monophosphate	Lachnospiraceae_UCG-006	-0.336842	0.146569	Group		0.203568
2'-Deoxyguanosine 5'-monophosphate	Anaeroplasma	0.0240692	0.91977	Group		0.91977
2'-Deoxyguanosine 5'-monophosphate	Negativibacillus	-0.306767	0.187923	Group		0.234903
2'-Deoxyguanosine 5'-monophosphate	Enterorhabdus	-0.234586	0.317995	Group		0.331245
2'-Deoxyguanosine 5'-monophosphate	Ruminiclostridium_5	-0.297744	0.20176	Group		0.280222
2'-Deoxyguanosine 5'-monophosphate	Turicibacter	-0.420181	0.0651009	Group		0.0793913
2'-Deoxyguanosine 5'-monophosphate	Tyzzerella	-0.368421	0.110623	Group		0.11895
2'-Deoxyguanosine 5'-monophosphate	[Eubacterium]_nodatum_group	-0.142857	0.546535	Group		0.569307
2'-Deoxyguanosine 5'-monophosphate	Christensenellaceae_R-7_group	0.264662	0.258367	Group		0.49686
2'-Deoxyguanosine 5'-monophosphate	GCA-900066225	-0.391877	0.0874865	Group		0.102925
2'-Deoxyguanosine 5'-monophosphate	Ruminococcaceae_UCG-009	-0.503197	0.0237192	Group	*	0.0679358
2'-Deoxyguanosine 5'-monophosphate	[Bacteroides]_pectinophilus_group	0.401681	0.0791717	Group		0.152253
2'-Deoxyguanosine 5'-monophosphate	Tyzzerella_3	0.533432	0.015429	Group	*	0.0261509
2'-Deoxyguanosine 5'-monophosphate	Prevotella_7	0.257143	0.272541	Group		0.382547
2'-Deoxyguanosine 5'-monophosphate	Romboutsia	-0.00300752	0.992392	Group		0.992392
2'-Deoxyguanosine 5'-monophosphate	[Ruminococcus]_torques_group	-0.366917	0.112171	Group		0.136794
2'-Deoxyguanosine 5'-monophosphate	Coprococcus_2	-0.323021	0.164786	Group		0.219715
2'-Deoxyguanosine 5'-monophosphate	uncultured_rumen_bacterium	0.227171	0.335448	Group		0.345822
2'-Deoxyguanosine 5'-monophosphate	Harryflintia	-0.303874	0.192738	Group		0.221538
2'-Deoxyguanosine 5'-monophosphate	Lachnospiraceae_UCG-010	0.409941	0.0726345	Group		0.341955
2'-Deoxyguanosine 5'-monophosphate	Gordonibacter	-0.223392	0.343765	Group		0.452322
2'-Deoxyguanosine 5'-monophosphate	Ileibacterium	0.497281	0.0256916	Group	*	0.041438
2'-Deoxyguanosine 5'-monophosphate	[Eubacterium]_brachy_group	-0.301205	0.196872	Group		0.25219
2'-Deoxyguanosine 5'-monophosphate	Lachnospiraceae_AC2044_group	0.36747	0.110956	Group		0.178961
2'-Deoxyguanosine 5'-monophosphate	Ruminococcus_2	0.45347	0.0446301	Group	*	0.108854
2'-Deoxyguanosine 5'-monophosphate	Anaerovorax	0.208962	0.376614	Group		0.538019
2'-Deoxyguanosine 5'-monophosphate	[Eubacterium]_fissicatena_group	0.298072	0.2018	Group		0.32943
2'-Deoxyguanosine 5'-monophosphate	Candidatus_Soleaferrea	-0.391877	0.0874865	Group		0.116123
2'-Deoxyguanosine 5'-monophosphate	Family_XIII_UCG-001	-0.168421	0.476175	Group		0.506569
2'-Deoxyguanosine 5'-monophosphate	[Acetivibrio]_ethanolgignens_group	-0.232528	0.323865	Group		0.34091
2'-Deoxyguanosine 5'-monophosphate	Erysipelotrichaceae_UCG-003	0.0778663	0.744196	Group		0.767212
2'-Deoxyguanosine 5'-monophosphate	Haemophilus	0.545865	0.0141083	Group	*	0.0470278
2'-Deoxyguanosine 5'-monophosphate	Mycoplasma	0.469967	0.0365353	Group	*	0.0905116
2'-Deoxyguanosine 5'-monophosphate	Enterococcus	-0.444531	0.0495579	Group	*	0.168099
2'-Deoxyguanosine 5'-monophosphate	Acetitomaculum	-0.0236614	0.921125	Group		0.9247
2'-Deoxyguanosine 5'-monophosphate	Ruminococcaceae_UCG-002	0.506712	0.0226053	Group	*	0.158764
2'-Deoxyguanosine 5'-monophosphate	Plesiomonas	0.40822	0.0739621	Group		0.113788
2'-Deoxyguanosine 5'-monophosphate	Ruminiclostridium_1	0.596048	0.00554548	Group	**	0.0369699
2'-Deoxyguanosine 5'-monophosphate	Lachnospiraceae_UCG-008	0.36042	0.118508	Group		0.289045
L-Lysine	Prevotellaceae_UCG-001	-0.261654	0.263978	Group		0.272142
L-Lysine	Ambiguous_taxa	0.264662	0.258367	Group		0.327047
L-Lysine	uncultured	0.324812	0.162246	Group		0.174458
L-Lysine	Allobaculum	0.36391	0.115314	Group		0.132545
L-Lysine	Parabacteroides	0.251128	0.284231	Group		0.441851
L-Lysine	Prevotellaceae_Ga6A1_group	-0.261654	0.263978	Group		0.272142
L-Lysine	Mucispirillum	0.284211	0.223792	Group		0.339078
L-Lysine	[Eubacterium]_coprostanoligenes_group	0.566917	0.0103238	Group	*	0.0283466
L-Lysine	A2	0.16391	0.488242	Group		0.493174
L-Lysine	Rikenellaceae_RC9_gut_group	0.306767	0.187923	Group		0.507899
L-Lysine	Lachnospiraceae_UCG-001	0.178947	0.448625	Group		0.515661
L-Lysine	Lachnoclostridium	0.245113	0.296235	Group		0.325533
L-Lysine	Intestinimonas	0.251128	0.284231	Group		0.333957
L-Lysine	Muribaculum	-0.365414	0.113735	Group		0.129244
L-Lysine	Ruminococcaceae_UCG-014	-0.201504	0.39256	Group		0.471629
L-Lysine	Ruminiclostridium	0.377444	0.101666	Group		0.141203
L-Lysine	Faecalibaculum	0.282707	0.226335	Group		0.238248
L-Lysine	Treponema_2	-0.15455	0.51531	Group		0.530089
L-Lysine	Oscillibacter	0.147368	0.533777	Group		0.632957
L-Lysine	[Eubacterium]_xylanophilum_group	-0.0360902	0.881217	Group		0.899201
L-Lysine	GCA-900066575	-0.357895	0.121794	Group		0.20999
L-Lysine	Anaerovibrio	-0.222217	0.346377	Group		0.364607
L-Lysine	Prevotellaceae_NK3B31_group	0.13985	0.555118	Group		0.643027
L-Lysine	Bifidobacterium	0.133835	0.572468	Group		0.584151
L-Lysine	uncultured_organism	-0.41203	0.0722632	Group		0.0976529
L-Lysine	Dubosiella	-0.203008	0.388971	Group		0.42744
L-Lysine	Anaerotruncus	0.428571	0.0607406	Group		0.129235
L-Lysine	Lachnospiraceae_UCG-006	0.145865	0.538014	Group		0.560431
L-Lysine	Anaeroplasma	-0.42422	0.0622975	Group		0.0967461
L-Lysine	Negativibacillus	0.366917	0.112171	Group		0.167419
L-Lysine	Enterorhabdus	0.350376	0.130263	Group		0.148026
L-Lysine	Ruminiclostridium_5	0.177444	0.452508	Group		0.514214
L-Lysine	Turicibacter	0.341868	0.140128	Group		0.150676
L-Lysine	Tyzzerella	0.521805	0.0197431	Group	*	0.0329052
L-Lysine	[Eubacterium]_nodatum_group	0.415038	0.0700529	Group		0.1229
L-Lysine	Christensenellaceae_R-7_group	0.169925	0.472187	Group		0.655815
L-Lysine	GCA-900066225	0.296352	0.20454	Group		0.222326
L-Lysine	Ruminococcaceae_UCG-009	0.338473	0.144366	Group		0.21033
L-Lysine	[Bacteroides]_pectinophilus_group	-0.159066	0.502957	Group		0.529429
L-Lysine	Tyzzerella_3	-0.19361	0.413425	Group		0.413425
L-Lysine	Prevotella_7	-0.0451128	0.851188	Group		0.859786
L-Lysine	Romboutsia	0.475188	0.0357808	Group	*	0.22363
L-Lysine	[Ruminococcus]_torques_group	0.359398	0.12015	Group		0.143035
L-Lysine	Coprococcus_2	0.396229	0.0837193	Group		0.13494
L-Lysine	uncultured_rumen_bacterium	-0.347927	0.132784	Group		0.1544
L-Lysine	Harryflintia	0.437759	0.0535612	Group		0.095645
L-Lysine	Lachnospiraceae_UCG-010	0.0975325	0.682488	Group		0.923565
L-Lysine	Gordonibacter	0.145167	0.541428	Group		0.588509
L-Lysine	Ileibacterium	-0.311704	0.180947	Group		0.194567
L-Lysine	[Eubacterium]_brachy_group	0.400603	0.0800561	Group		0.125088
L-Lysine	Lachnospiraceae_AC2044_group	-0.0225904	0.924685	Group		0.934025
L-Lysine	Ruminococcus_2	-0.280552	0.230868	Group		0.299829
L-Lysine	Anaerovorax	-0.0194203	0.935231	Group		0.974199
L-Lysine	[Eubacterium]_fissicatena_group	-0.453254	0.0447447	Group	*	0.146985
L-Lysine	Candidatus_Soleaferrea	0.394885	0.0848695	Group		0.114688
L-Lysine	Family_XIII_UCG-001	0.455639	0.0450045	Group	*	0.101744
L-Lysine	[Acetivibrio]_ethanolgignens_group	0.326727	0.159718	Group		0.181498
L-Lysine	Erysipelotrichaceae_UCG-003	-0.372646	0.105637	Group		0.170382
L-Lysine	Haemophilus	-0.308271	0.185682	Group		0.250921
L-Lysine	Mycoplasma	-0.330985	0.154027	Group		0.200036
L-Lysine	Enterococcus	-0.116982	0.623309	Group		0.663095
L-Lysine	Acetitomaculum	-0.0957211	0.688098	Group		0.809527
L-Lysine	Ruminococcaceae_UCG-002	-0.242307	0.303339	Group		0.481491
L-Lysine	Plesiomonas	-0.390114	0.0890475	Group		0.127211
L-Lysine	Ruminiclostridium_1	-0.0778663	0.744196	Group		0.751713
L-Lysine	Lachnospiraceae_UCG-008	-0.212866	0.367558	Group		0.471229
Caproic acid	Prevotellaceae_UCG-001	0.596992	0.00639357	Group	**	0.0182087
Caproic acid	Ambiguous_taxa	-0.348872	0.132007	Group		0.253509
Caproic acid	uncultured	-0.643609	0.00277821	Group	**	0.0115759
Caproic acid	Allobaculum	-0.565414	0.0105631	Group	*	0.0211261
Caproic acid	Parabacteroides	-0.0120301	0.961971	Group		0.971688
Caproic acid	Prevotellaceae_Ga6A1_group	0.642105	0.00285961	Group	**	0.00976871
Caproic acid	Mucispirillum	-0.616541	0.00457438	Group	**	0.152479
Caproic acid	[Eubacterium]_coprostanoligenes_group	-0.347368	0.133767	Group		0.1503
Caproic acid	A2	-0.691729	0.00100994	Group	**	0.00832317
Caproic acid	Rikenellaceae_RC9_gut_group	0.0992481	0.676587	Group		0.844743
Caproic acid	Lachnospiraceae_UCG-001	-0.615038	0.00469707	Group	**	0.136482
Caproic acid	Lachnoclostridium	-0.646617	0.00262115	Group	**	0.0321096
Caproic acid	Intestinimonas	-0.544361	0.0144169	Group	*	0.0589237
Caproic acid	Muribaculum	0.560902	0.0113081	Group	*	0.0275808
Caproic acid	Ruminococcaceae_UCG-014	0.374436	0.10459	Group		0.252744
Caproic acid	Ruminiclostridium	-0.700752	0.00081682	Group	***	0.0076975
Caproic acid	Faecalibaculum	-0.553383	0.0126451	Group	*	0.0269045
Caproic acid	Treponema_2	0.396981	0.083081	Group		0.124001
Caproic acid	Oscillibacter	-0.554887	0.0123679	Group	*	0.19795
[truncated: 4,601 more rows]
