# Supplementary material for: Changes and Correlations of the Intestinal Flora and Liver Metabolite Profiles in Mice With Gallstones
Source: Front Physiol. 2021 Aug 19;12:716654. doi: 10.3389/fphys.2021.716654 (PMC8416897; doi:10.3389/fphys.2021.716654)
Supplement: Supplementary Table 3 — Correlation analysis between different species and different metabolites at the species level (Wilcoxon rank-sum test, ∗∗∗p < 0.001, ∗∗p < 0.01, ∗p < 0.05; Spearman correlation analysis, | correlation coefficient| ≥ 0.6). [file Table_3.xlsx]

## Sheet: Table 3
category1	category2	Correlation	Pvalue	Type	Significance	AdjPvalue
PE(16:1(9Z)/22:5(7Z,10Z,13Z,16Z,19Z))	Ambiguous_taxa	-0.404511	0.0780217	Group		0.10266
PE(16:1(9Z)/22:5(7Z,10Z,13Z,16Z,19Z))	uncultured_Bacteroidales_bacterium	0.590977	0.00706009	Group	**	0.0261485
PE(16:1(9Z)/22:5(7Z,10Z,13Z,16Z,19Z))	gut_metagenome	0.673684	0.00150847	Group	**	0.00486604
PE(16:1(9Z)/22:5(7Z,10Z,13Z,16Z,19Z))	uncultured_Allobaculum_sp.	-0.476692	0.0351387	Group	*	0.0616468
PE(16:1(9Z)/22:5(7Z,10Z,13Z,16Z,19Z))	Lachnospiraceae_bacterium_COE1	-0.393985	0.0866607	Group		0.114027
PE(16:1(9Z)/22:5(7Z,10Z,13Z,16Z,19Z))	Lachnospiraceae_bacterium_10-1	-0.523308	0.0193447	Group	*	0.195215
PE(16:1(9Z)/22:5(7Z,10Z,13Z,16Z,19Z))	Lactobacillus_gasseri	0.421053	0.0657879	Group		0.377162
PE(16:1(9Z)/22:5(7Z,10Z,13Z,16Z,19Z))	Lactobacillus_acidophilus	0.532331	0.0170885	Group	*	0.0289635
PE(16:1(9Z)/22:5(7Z,10Z,13Z,16Z,19Z))	human_gut_metagenome	-0.549699	0.0120461	Group	*	0.0227285
PE(16:1(9Z)/22:5(7Z,10Z,13Z,16Z,19Z))	uncultured_rumen_bacterium	0.445113	0.0506908	Group		0.068501
PE(16:1(9Z)/22:5(7Z,10Z,13Z,16Z,19Z))	Lachnospiraceae_bacterium_A4	-0.303759	0.19246	Group		0.204745
PE(16:1(9Z)/22:5(7Z,10Z,13Z,16Z,19Z))	metagenome	-0.318797	0.170513	Group		0.24359
PE(16:1(9Z)/22:5(7Z,10Z,13Z,16Z,19Z))	Burkholderiales_bacterium_YL45	-0.598496	0.0062353	Group	**	0.0337323
PE(16:1(9Z)/22:5(7Z,10Z,13Z,16Z,19Z))	bacterium_NLAE-zl-P241	-0.556391	0.0120956	Group	*	0.110899
PE(16:1(9Z)/22:5(7Z,10Z,13Z,16Z,19Z))	Clostridium_sp._Culture_Jar-13	-0.251506	0.284772	Group		0.33113
PE(16:1(9Z)/22:5(7Z,10Z,13Z,16Z,19Z))	Faecalibaculum_rodentium	-0.531095	0.0159723	Group	*	0.0266204
PE(16:1(9Z)/22:5(7Z,10Z,13Z,16Z,19Z))	Lachnospiraceae_bacterium_28-4	-0.380594	0.0978313	Group		0.123837
PE(16:1(9Z)/22:5(7Z,10Z,13Z,16Z,19Z))	Clostridium_sp._Clone-44	-0.532331	0.0170885	Group	*	0.144639
PE(16:1(9Z)/22:5(7Z,10Z,13Z,16Z,19Z))	uncultured_Oscillospira_sp.	-0.36391	0.115314	Group		0.137279
PE(16:1(9Z)/22:5(7Z,10Z,13Z,16Z,19Z))	uncultured_Desulfovibrionales_bacterium	-0.246879	0.294022	Group		0.433342
PE(16:1(9Z)/22:5(7Z,10Z,13Z,16Z,19Z))	Firmicutes_bacterium_M10-2	0.447725	0.0477516	Group	*	0.0654132
PE(16:1(9Z)/22:5(7Z,10Z,13Z,16Z,19Z))	uncultured_Anaerovibrio_sp.	0.320504	0.168291	Group		0.233738
PE(16:1(9Z)/22:5(7Z,10Z,13Z,16Z,19Z))	Dorea_sp._5-2	-0.159667	0.501324	Group		0.611371
PE(16:1(9Z)/22:5(7Z,10Z,13Z,16Z,19Z))	uncultured_Firmicutes_bacterium	0.163963	0.489725	Group		0.604599
PE(16:1(9Z)/22:5(7Z,10Z,13Z,16Z,19Z))	Mucispirillum_schaedleri	-0.215555	0.361393	Group		0.388594
PE(16:1(9Z)/22:5(7Z,10Z,13Z,16Z,19Z))	uncultured_Anaeroplasma_sp.	0.295109	0.206535	Group		0.50747
PE(16:1(9Z)/22:5(7Z,10Z,13Z,16Z,19Z))	uncultured_Erysipelotrichales_bacterium	0.640505	0.002347	Group	**	0.0270504
PE(16:1(9Z)/22:5(7Z,10Z,13Z,16Z,19Z))	uncultured_Eubacteriaceae_bacterium	-0.482028	0.0313775	Group	*	0.116213
PE(16:1(9Z)/22:5(7Z,10Z,13Z,16Z,19Z))	Firmicutes_bacterium_CAG_194_44_15	0.0268879	0.910408	Group		0.9247
PE(16:1(9Z)/22:5(7Z,10Z,13Z,16Z,19Z))	Lachnospiraceae_bacterium_A2	-0.455147	0.0437494	Group	*	0.0972208
PE(16:1(9Z)/22:5(7Z,10Z,13Z,16Z,19Z))	Bacteroidales_bacterium_DJF_B268	-0.00483785	0.98385	Group		0.98385
PE(16:1(9Z)/22:5(7Z,10Z,13Z,16Z,19Z))	uncultured_Bacteroidetes_bacterium	-0.562496	0.00983002	Group	**	0.327589
PC(18:1(11Z)/18:1(11Z))	Ambiguous_taxa	0.416541	0.0689674	Group		0.0931992
PC(18:1(11Z)/18:1(11Z))	uncultured_Bacteroidales_bacterium	-0.62406	0.00399988	Group	**	0.0180657
PC(18:1(11Z)/18:1(11Z))	gut_metagenome	-0.46015	0.0427264	Group	*	0.0547774
PC(18:1(11Z)/18:1(11Z))	uncultured_Allobaculum_sp.	0.536842	0.0160432	Group	*	0.0429079
PC(18:1(11Z)/18:1(11Z))	Lachnospiraceae_bacterium_COE1	0.666165	0.00176841	Group	**	0.0117894
PC(18:1(11Z)/18:1(11Z))	Lachnospiraceae_bacterium_10-1	0.374436	0.10459	Group		0.249023
PC(18:1(11Z)/18:1(11Z))	Lactobacillus_gasseri	-0.406015	0.076843	Group		0.377162
PC(18:1(11Z)/18:1(11Z))	Lactobacillus_acidophilus	-0.66015	0.00200192	Group	**	0.00684919
PC(18:1(11Z)/18:1(11Z))	human_gut_metagenome	0.692772	0.00070965	Group	***	0.0039425
PC(18:1(11Z)/18:1(11Z))	uncultured_rumen_bacterium	-0.545865	0.0141083	Group	*	0.0320644
PC(18:1(11Z)/18:1(11Z))	Lachnospiraceae_bacterium_A4	0.317293	0.172625	Group		0.187636
PC(18:1(11Z)/18:1(11Z))	metagenome	0.296241	0.204132	Group		0.272175
PC(18:1(11Z)/18:1(11Z))	Burkholderiales_bacterium_YL45	0.589474	0.00723535	Group	**	0.0337323
PC(18:1(11Z)/18:1(11Z))	bacterium_NLAE-zl-P241	0.616541	0.00457439	Group	**	0.0782845
PC(18:1(11Z)/18:1(11Z))	Clostridium_sp._Culture_Jar-13	0.356928	0.122382	Group		0.158938
PC(18:1(11Z)/18:1(11Z))	Faecalibaculum_rodentium	0.734541	0.000225878	Group	***	0.00230038
PC(18:1(11Z)/18:1(11Z))	Lachnospiraceae_bacterium_28-4	0.532531	0.0156367	Group	*	0.0274328
PC(18:1(11Z)/18:1(11Z))	Clostridium_sp._Clone-44	0.159398	0.500462	Group		0.61032
PC(18:1(11Z)/18:1(11Z))	uncultured_Oscillospira_sp.	0.366917	0.112171	Group		0.135146
PC(18:1(11Z)/18:1(11Z))	uncultured_Desulfovibrionales_bacterium	0.361175	0.117683	Group		0.369372
PC(18:1(11Z)/18:1(11Z))	Firmicutes_bacterium_M10-2	-0.704509	0.000524486	Group	***	0.00524486
PC(18:1(11Z)/18:1(11Z))	uncultured_Anaerovibrio_sp.	-0.276408	0.23812	Group		0.286892
PC(18:1(11Z)/18:1(11Z))	Dorea_sp._5-2	0.574471	0.00806803	Group	**	0.110813
PC(18:1(11Z)/18:1(11Z))	uncultured_Firmicutes_bacterium	-0.455627	0.0434998	Group	*	0.173999
PC(18:1(11Z)/18:1(11Z))	Mucispirillum_schaedleri	0.283446	0.225888	Group		0.275473
PC(18:1(11Z)/18:1(11Z))	uncultured_Anaeroplasma_sp.	0	1	Group		1
PC(18:1(11Z)/18:1(11Z))	uncultured_Erysipelotrichales_bacterium	-0.428768	0.0592508	Group		0.113944
PC(18:1(11Z)/18:1(11Z))	uncultured_Eubacteriaceae_bacterium	0.351337	0.128772	Group		0.242966
PC(18:1(11Z)/18:1(11Z))	Firmicutes_bacterium_CAG_194_44_15	-0.416225	0.067938	Group		0.251622
PC(18:1(11Z)/18:1(11Z))	Lachnospiraceae_bacterium_A2	0.609953	0.00429489	Group	**	0.049461
PC(18:1(11Z)/18:1(11Z))	Bacteroidales_bacterium_DJF_B268	0.350744	0.129463	Group		0.440993
PC(18:1(11Z)/18:1(11Z))	uncultured_Bacteroidetes_bacterium	0.519475	0.0189049	Group	*	0.327589
PC(20:4(5Z,8Z,11Z,14Z)/18:0)	Ambiguous_taxa	0.562406	0.0110552	Group	*	0.0269241
PC(20:4(5Z,8Z,11Z,14Z)/18:0)	uncultured_Bacteroidales_bacterium	-0.634586	0.00329667	Group	**	0.0180657
PC(20:4(5Z,8Z,11Z,14Z)/18:0)	gut_metagenome	-0.618045	0.00445435	Group	**	0.0101235
PC(20:4(5Z,8Z,11Z,14Z)/18:0)	uncultured_Allobaculum_sp.	0.33985	0.142825	Group		0.166076
PC(20:4(5Z,8Z,11Z,14Z)/18:0)	Lachnospiraceae_bacterium_COE1	0.566917	0.0103238	Group	*	0.0279022
PC(20:4(5Z,8Z,11Z,14Z)/18:0)	Lachnospiraceae_bacterium_10-1	0.544361	0.0144169	Group	*	0.195215
PC(20:4(5Z,8Z,11Z,14Z)/18:0)	Lactobacillus_gasseri	-0.384962	0.0946229	Group		0.377162
PC(20:4(5Z,8Z,11Z,14Z)/18:0)	Lactobacillus_acidophilus	-0.581955	0.0081662	Group	**	0.0190084
PC(20:4(5Z,8Z,11Z,14Z)/18:0)	human_gut_metagenome	0.600904	0.00507852	Group	**	0.0169284
PC(20:4(5Z,8Z,11Z,14Z)/18:0)	uncultured_rumen_bacterium	-0.463158	0.0412588	Group	*	0.0625133
PC(20:4(5Z,8Z,11Z,14Z)/18:0)	Lachnospiraceae_bacterium_A4	0.434586	0.0569223	Group		0.0758964
PC(20:4(5Z,8Z,11Z,14Z)/18:0)	metagenome	0.0556391	0.816412	Group		0.833073
PC(20:4(5Z,8Z,11Z,14Z)/18:0)	Burkholderiales_bacterium_YL45	0.475188	0.0357808	Group	*	0.0745433
PC(20:4(5Z,8Z,11Z,14Z)/18:0)	bacterium_NLAE-zl-P241	0.52782	0.0181883	Group	*	0.111487
PC(20:4(5Z,8Z,11Z,14Z)/18:0)	Clostridium_sp._Culture_Jar-13	0.402109	0.0788227	Group		0.121349
PC(20:4(5Z,8Z,11Z,14Z)/18:0)	Faecalibaculum_rodentium	0.60272	0.00491247	Group	**	0.0144484
PC(20:4(5Z,8Z,11Z,14Z)/18:0)	Lachnospiraceae_bacterium_28-4	0.614517	0.00393929	Group	**	0.0120883
PC(20:4(5Z,8Z,11Z,14Z)/18:0)	Clostridium_sp._Clone-44	0.481203	0.0332671	Group	*	0.144639
PC(20:4(5Z,8Z,11Z,14Z)/18:0)	uncultured_Oscillospira_sp.	0.374436	0.10459	Group		0.129123
PC(20:4(5Z,8Z,11Z,14Z)/18:0)	uncultured_Desulfovibrionales_bacterium	0.309361	0.184423	Group		0.40647
PC(20:4(5Z,8Z,11Z,14Z)/18:0)	Firmicutes_bacterium_M10-2	-0.556364	0.0108463	Group	*	0.0230773
PC(20:4(5Z,8Z,11Z,14Z)/18:0)	uncultured_Anaerovibrio_sp.	-0.459246	0.0416527	Group	*	0.147537
PC(20:4(5Z,8Z,11Z,14Z)/18:0)	Dorea_sp._5-2	0.515213	0.0200823	Group	*	0.125514
PC(20:4(5Z,8Z,11Z,14Z)/18:0)	uncultured_Firmicutes_bacterium	-0.215989	0.360402	Group		0.468055
PC(20:4(5Z,8Z,11Z,14Z)/18:0)	Mucispirillum_schaedleri	0.475239	0.0342053	Group	*	0.0794145
PC(20:4(5Z,8Z,11Z,14Z)/18:0)	uncultured_Anaeroplasma_sp.	-0.0145136	0.951574	Group		0.970994
PC(20:4(5Z,8Z,11Z,14Z)/18:0)	uncultured_Erysipelotrichales_bacterium	-0.340544	0.14177	Group		0.189027
PC(20:4(5Z,8Z,11Z,14Z)/18:0)	uncultured_Eubacteriaceae_bacterium	0.566892	0.00915006	Group	**	0.0610004
PC(20:4(5Z,8Z,11Z,14Z)/18:0)	Firmicutes_bacterium_CAG_194_44_15	-0.330184	0.155087	Group		0.351687
PC(20:4(5Z,8Z,11Z,14Z)/18:0)	Lachnospiraceae_bacterium_A2	0.525597	0.0173105	Group	*	0.0773107
PC(20:4(5Z,8Z,11Z,14Z)/18:0)	Bacteroidales_bacterium_DJF_B268	0.125784	0.597215	Group		0.71097
PC(20:4(5Z,8Z,11Z,14Z)/18:0)	uncultured_Bacteroidetes_bacterium	0.44634	0.0485289	Group	*	0.353091
Taurohyocholate	Ambiguous_taxa	-0.73985	0.000290025	Group	***	0.00452341
Taurohyocholate	uncultured_Bacteroidales_bacterium	0.712782	0.000607059	Group	***	0.00867227
Taurohyocholate	gut_metagenome	0.745865	0.000242084	Group	***	0.00201737
Taurohyocholate	uncultured_Allobaculum_sp.	-0.634586	0.00329667	Group	**	0.0195702
Taurohyocholate	Lachnospiraceae_bacterium_COE1	-0.675188	0.00146046	Group	**	0.0112343
Taurohyocholate	Lachnospiraceae_bacterium_10-1	-0.368421	0.110623	Group		0.251417
Taurohyocholate	Lactobacillus_gasseri	0.35188	0.128536	Group		0.377162
Taurohyocholate	Lactobacillus_acidophilus	0.714286	0.000584242	Group	***	0.00510513
Taurohyocholate	human_gut_metagenome	-0.652109	0.00183428	Group	**	0.00889704
Taurohyocholate	uncultured_rumen_bacterium	0.687218	0.00111959	Group	**	0.00699745
Taurohyocholate	Lachnospiraceae_bacterium_A4	-0.6	0.00608027	Group	**	0.0155904
Taurohyocholate	metagenome	-0.390977	0.0892565	Group		0.178513
Taurohyocholate	Burkholderiales_bacterium_YL45	-0.615038	0.00469707	Group	**	0.0325955
Taurohyocholate	bacterium_NLAE-zl-P241	-0.544361	0.0144169	Group	*	0.110899
Taurohyocholate	Clostridium_sp._Culture_Jar-13	-0.560242	0.0101942	Group	*	0.0299831
Taurohyocholate	Faecalibaculum_rodentium	-0.792451	3.11e-05	Group	***	0.00155337
Taurohyocholate	Lachnospiraceae_bacterium_28-4	-0.688981	0.000780176	Group	***	0.00433431
Taurohyocholate	Clostridium_sp._Clone-44	-0.350376	0.130263	Group		0.23887
Taurohyocholate	uncultured_Oscillospira_sp.	-0.545865	0.0141083	Group	*	0.0381306
Taurohyocholate	uncultured_Desulfovibrionales_bacterium	-0.384034	0.0945872	Group		0.348063
Taurohyocholate	Firmicutes_bacterium_M10-2	0.806564	1.74e-05	Group	***	0.00170305
Taurohyocholate	uncultured_Anaerovibrio_sp.	0.450642	0.0461466	Group	*	0.147537
Taurohyocholate	Dorea_sp._5-2	-0.350608	0.129622	Group		0.254161
Taurohyocholate	uncultured_Firmicutes_bacterium	0.31216	0.180277	Group		0.294524
Taurohyocholate	Mucispirillum_schaedleri	-0.64327	0.00221511	Group	**	0.0323013
Taurohyocholate	uncultured_Anaeroplasma_sp.	0.0556353	0.815786	Group		0.896469
Taurohyocholate	uncultured_Erysipelotrichales_bacterium	0.465822	0.0384525	Group	*	0.0872619
Taurohyocholate	uncultured_Eubacteriaceae_bacterium	-0.591503	0.00601398	Group	**	0.0462614
Taurohyocholate	Firmicutes_bacterium_CAG_194_44_15	0.554967	0.0110895	Group	*	0.13913
Taurohyocholate	Lachnospiraceae_bacterium_A2	-0.465344	0.0386784	Group	*	0.0972208
Taurohyocholate	Bacteroidales_bacterium_DJF_B268	-0.193514	0.413661	Group		0.591035
Taurohyocholate	uncultured_Bacteroidetes_bacterium	-0.393639	0.0859461	Group		0.353091
PE(14:0/22:4(7Z,10Z,13Z,16Z))	Ambiguous_taxa	-0.53985	0.0153757	Group	*	0.0320327
PE(14:0/22:4(7Z,10Z,13Z,16Z))	uncultured_Bacteroidales_bacterium	0.748872	0.000220568	Group	***	0.00577827
PE(14:0/22:4(7Z,10Z,13Z,16Z))	gut_metagenome	0.729323	0.000391689	Group	***	0.00255167
PE(14:0/22:4(7Z,10Z,13Z,16Z))	uncultured_Allobaculum_sp.	-0.482707	0.0326611	Group	*	0.0604835
PE(14:0/22:4(7Z,10Z,13Z,16Z))	Lachnospiraceae_bacterium_COE1	-0.403008	0.079214	Group		0.107046
PE(14:0/22:4(7Z,10Z,13Z,16Z))	Lachnospiraceae_bacterium_10-1	-0.392481	0.0879514	Group		0.247008
PE(14:0/22:4(7Z,10Z,13Z,16Z))	Lactobacillus_gasseri	0.466165	0.0398311	Group	*	0.377162
PE(14:0/22:4(7Z,10Z,13Z,16Z))	Lactobacillus_acidophilus	0.621053	0.00422208	Group	**	0.0120631
PE(14:0/22:4(7Z,10Z,13Z,16Z))	human_gut_metagenome	-0.536145	0.0148173	Group	*	0.025547
PE(14:0/22:4(7Z,10Z,13Z,16Z))	uncultured_rumen_bacterium	0.372932	0.106075	Group		0.120539
PE(14:0/22:4(7Z,10Z,13Z,16Z))	Lachnospiraceae_bacterium_A4	-0.406015	0.076843	Group		0.0960537
PE(14:0/22:4(7Z,10Z,13Z,16Z))	metagenome	-0.4	0.0816402	Group		0.175254
PE(14:0/22:4(7Z,10Z,13Z,16Z))	Burkholderiales_bacterium_YL45	-0.455639	0.0450045	Group	*	0.0849141
PE(14:0/22:4(7Z,10Z,13Z,16Z))	bacterium_NLAE-zl-P241	-0.633083	0.00339037	Group	**	0.0782845
PE(14:0/22:4(7Z,10Z,13Z,16Z))	Clostridium_sp._Culture_Jar-13	-0.358434	0.120701	Group		0.158938
PE(14:0/22:4(7Z,10Z,13Z,16Z))	Faecalibaculum_rodentium	-0.545572	0.0128413	Group	*	0.0229309
PE(14:0/22:4(7Z,10Z,13Z,16Z))	Lachnospiraceae_bacterium_28-4	-0.271531	0.246843	Group		0.268307
PE(14:0/22:4(7Z,10Z,13Z,16Z))	Clostridium_sp._Clone-44	-0.281203	0.228898	Group		0.340412
PE(14:0/22:4(7Z,10Z,13Z,16Z))	uncultured_Oscillospira_sp.	-0.607519	0.00535194	Group	**	0.0222297
PE(14:0/22:4(7Z,10Z,13Z,16Z))	uncultured_Desulfovibrionales_bacterium	-0.242307	0.303339	Group		0.433342
PE(14:0/22:4(7Z,10Z,13Z,16Z))	Firmicutes_bacterium_M10-2	0.551426	0.0117254	Group	*	0.0237363
PE(14:0/22:4(7Z,10Z,13Z,16Z))	uncultured_Anaerovibrio_sp.	0.464624	0.0390208	Group	*	0.147537
PE(14:0/22:4(7Z,10Z,13Z,16Z))	Dorea_sp._5-2	-0.276536	0.237894	Group		0.339848
PE(14:0/22:4(7Z,10Z,13Z,16Z))	uncultured_Firmicutes_bacterium	0.496618	0.0259206	Group	*	0.172503
PE(14:0/22:4(7Z,10Z,13Z,16Z))	Mucispirillum_schaedleri	-0.325029	0.162026	Group		0.203986
PE(14:0/22:4(7Z,10Z,13Z,16Z))	uncultured_Anaeroplasma_sp.	0.200771	0.396019	Group		0.60926
PE(14:0/22:4(7Z,10Z,13Z,16Z))	uncultured_Erysipelotrichales_bacterium	0.573455	0.00820676	Group	**	0.0444853
PE(14:0/22:4(7Z,10Z,13Z,16Z))	uncultured_Eubacteriaceae_bacterium	-0.482877	0.0310374	Group	*	0.116213
PE(14:0/22:4(7Z,10Z,13Z,16Z))	Firmicutes_bacterium_CAG_194_44_15	-0.0570024	0.811337	Group		0.863124
PE(14:0/22:4(7Z,10Z,13Z,16Z))	Lachnospiraceae_bacterium_A2	-0.456074	0.0432682	Group	*	0.0972208
PE(14:0/22:4(7Z,10Z,13Z,16Z))	Bacteroidales_bacterium_DJF_B268	-0.222541	0.345654	Group		0.582564
PE(14:0/22:4(7Z,10Z,13Z,16Z))	uncultured_Bacteroidetes_bacterium	-0.353845	0.125877	Group		0.353091
trans-Cinnamic acid	Ambiguous_taxa	0.703759	0.000759583	Group	***	0.0078778
trans-Cinnamic acid	uncultured_Bacteroidales_bacterium	-0.642105	0.00285961	Group	**	0.0180657
trans-Cinnamic acid	gut_metagenome	-0.818045	7.84e-06	Group	***	0.00038858
trans-Cinnamic acid	uncultured_Allobaculum_sp.	0.670677	0.00160839	Group	**	0.0176841
trans-Cinnamic acid	Lachnospiraceae_bacterium_COE1	0.652632	0.00232893	Group	**	0.0129385
trans-Cinnamic acid	Lachnospiraceae_bacterium_10-1	0.466165	0.0398311	Group	*	0.199156
trans-Cinnamic acid	Lactobacillus_gasseri	-0.434586	0.0569223	Group		0.377162
trans-Cinnamic acid	Lactobacillus_acidophilus	-0.795489	3.6e-05	Group	***	0.000899925
trans-Cinnamic acid	human_gut_metagenome	0.718374	0.000360143	Group	***	0.00234714
trans-Cinnamic acid	uncultured_rumen_bacterium	-0.66015	0.00200192	Group	**	0.00953293
trans-Cinnamic acid	Lachnospiraceae_bacterium_A4	0.804511	2.18e-05	Group	***	0.000544805
trans-Cinnamic acid	metagenome	0.609023	0.00521528	Group	**	0.0591416
trans-Cinnamic acid	Burkholderiales_bacterium_YL45	0.609023	0.00521528	Group	**	0.0325955
trans-Cinnamic acid	bacterium_NLAE-zl-P241	0.469173	0.0384427	Group	*	0.17474
trans-Cinnamic acid	Clostridium_sp._Culture_Jar-13	0.527109	0.0169339	Group	*	0.0376308
trans-Cinnamic acid	Faecalibaculum_rodentium	0.688823	0.000783234	Group	***	0.0043513
trans-Cinnamic acid	Lachnospiraceae_bacterium_28-4	0.570891	0.00856526	Group	**	0.0190339
trans-Cinnamic acid	Clostridium_sp._Clone-44	0.428571	0.0607406	Group		0.173544
trans-Cinnamic acid	uncultured_Oscillospira_sp.	0.724812	0.0004431	Group	***	0.00633
trans-Cinnamic acid	uncultured_Desulfovibrionales_bacterium	0.334506	0.14943	Group		0.383154
trans-Cinnamic acid	Firmicutes_bacterium_M10-2	-0.69134	0.000735617	Group	***	0.00639584
trans-Cinnamic acid	uncultured_Anaerovibrio_sp.	-0.500116	0.0247309	Group	*	0.147537
trans-Cinnamic acid	Dorea_sp._5-2	0.299581	0.199416	Group		0.297636
trans-Cinnamic acid	uncultured_Firmicutes_bacterium	-0.389411	0.089675	Group		0.215191
trans-Cinnamic acid	Mucispirillum_schaedleri	0.543979	0.0131595	Group	*	0.0471757
trans-Cinnamic acid	uncultured_Anaeroplasma_sp.	-0.345906	0.135202	Group		0.497045
trans-Cinnamic acid	uncultured_Erysipelotrichales_bacterium	-0.585806	0.00664663	Group	**	0.0443109
trans-Cinnamic acid	uncultured_Eubacteriaceae_bacterium	0.544827	0.0129893	Group	*	0.0721625
trans-Cinnamic acid	Firmicutes_bacterium_CAG_194_44_15	-0.348468	0.132142	Group		0.330355
trans-Cinnamic acid	Lachnospiraceae_bacterium_A2	0.550626	0.0118732	Group	*	0.0688797
trans-Cinnamic acid	Bacteroidales_bacterium_DJF_B268	0.217703	0.35651	Group		0.582564
trans-Cinnamic acid	uncultured_Bacteroidetes_bacterium	0.389337	0.0897412	Group		0.353091
L-Norleucine	Ambiguous_taxa	0.637594	0.00311567	Group	**	0.0148365
L-Norleucine	uncultured_Bacteroidales_bacterium	-0.481203	0.0332671	Group	*	0.057357
L-Norleucine	gut_metagenome	-0.681203	0.00128076	Group	**	0.00441295
L-Norleucine	uncultured_Allobaculum_sp.	0.630075	0.00358436	Group	**	0.0195702
L-Norleucine	Lachnospiraceae_bacterium_COE1	0.535338	0.0163857	Group	*	0.0371869
L-Norleucine	Lachnospiraceae_bacterium_10-1	0.381955	0.0973949	Group		0.247008
L-Norleucine	Lactobacillus_gasseri	-0.324812	0.162246	Group		0.416015
L-Norleucine	Lactobacillus_acidophilus	-0.679699	0.00132389	Group	**	0.00630422
L-Norleucine	human_gut_metagenome	0.641567	0.00229557	Group	**	0.00956489
L-Norleucine	uncultured_rumen_bacterium	-0.542857	0.0147309	Group	*	0.0327354
L-Norleucine	Lachnospiraceae_bacterium_A4	0.786466	5.53e-05	Group	***	0.000900741
L-Norleucine	metagenome	0.699248	0.000846725	Group	***	0.0423363
L-Norleucine	Burkholderiales_bacterium_YL45	0.532331	0.0170885	Group	*	0.0449697
L-Norleucine	bacterium_NLAE-zl-P241	0.354887	0.125132	Group		0.255371
L-Norleucine	Clostridium_sp._Culture_Jar-13	0.466868	0.0379613	Group	*	0.0690205
L-Norleucine	Faecalibaculum_rodentium	0.546334	0.0126914	Group	*	0.0229309
L-Norleucine	Lachnospiraceae_bacterium_28-4	0.437759	0.0535612	Group		0.0714149
L-Norleucine	Clostridium_sp._Clone-44	0.33985	0.142825	Group		0.249463
L-Norleucine	uncultured_Oscillospira_sp.	0.709774	0.000654853	Group	***	0.00721384
L-Norleucine	uncultured_Desulfovibrionales_bacterium	0.262119	0.264246	Group		0.426328
L-Norleucine	Firmicutes_bacterium_M10-2	-0.584347	0.00681709	Group	**	0.0189364
L-Norleucine	uncultured_Anaerovibrio_sp.	-0.409772	0.0727641	Group		0.157799
L-Norleucine	Dorea_sp._5-2	0.209048	0.376412	Group		0.476472
L-Norleucine	uncultured_Firmicutes_bacterium	-0.279052	0.233476	Group		0.341459
L-Norleucine	Mucispirillum_schaedleri	0.432807	0.0566406	Group		0.103083
L-Norleucine	uncultured_Anaeroplasma_sp.	-0.370096	0.108234	Group		0.470582
L-Norleucine	uncultured_Erysipelotrichales_bacterium	-0.499347	0.0249887	Group	*	0.0780898
L-Norleucine	uncultured_Eubacteriaceae_bacterium	0.476088	0.0338414	Group	*	0.120862
L-Norleucine	Firmicutes_bacterium_CAG_194_44_15	-0.293616	0.208949	Group		0.400867
L-Norleucine	Lachnospiraceae_bacterium_A2	0.428265	0.0595821	Group		0.116828
L-Norleucine	Bacteroidales_bacterium_DJF_B268	0.191095	0.419635	Group		0.591035
L-Norleucine	uncultured_Bacteroidetes_bacterium	0.293616	0.208949	Group		0.424919
m-Coumaric acid	Ambiguous_taxa	0.750376	0.000210385	Group	***	0.0042077
m-Coumaric acid	uncultured_Bacteroidales_bacterium	-0.481203	0.0332671	Group	*	0.057357
m-Coumaric acid	gut_metagenome	-0.690226	0.00104547	Group	**	0.00400745
m-Coumaric acid	uncultured_Allobaculum_sp.	0.607519	0.00535194	Group	**	0.0205844
m-Coumaric acid	Lachnospiraceae_bacterium_COE1	0.615038	0.00469707	Group	**	0.0187883
m-Coumaric acid	Lachnospiraceae_bacterium_10-1	0.485714	0.0314755	Group	*	0.195215
m-Coumaric acid	Lactobacillus_gasseri	-0.195489	0.407106	Group		0.622408
m-Coumaric acid	Lactobacillus_acidophilus	-0.654135	0.00226023	Group	**	0.00684919
m-Coumaric acid	human_gut_metagenome	0.728916	0.000266653	Group	***	0.00222211
m-Coumaric acid	uncultured_rumen_bacterium	-0.675188	0.00146046	Group	**	0.00859094
m-Coumaric acid	Lachnospiraceae_bacterium_A4	0.864662	0	Group	***	0
m-Coumaric acid	metagenome	0.6	0.00608027	Group	**	0.0591416
m-Coumaric acid	Burkholderiales_bacterium_YL45	0.580451	0.00836368	Group	**	0.0337323
m-Coumaric acid	bacterium_NLAE-zl-P241	0.285714	0.221267	Group		0.360954
m-Coumaric acid	Clostridium_sp._Culture_Jar-13	0.679218	0.000989623	Group	***	0.00824686
m-Coumaric acid	Faecalibaculum_rodentium	0.583671	0.00689734	Group	**	0.0172434
m-Coumaric acid	Lachnospiraceae_bacterium_28-4	0.659647	0.0015544	Group	**	0.00647667
m-Coumaric acid	Clostridium_sp._Clone-44	0.502256	0.0255532	Group	*	0.144639
m-Coumaric acid	uncultured_Oscillospira_sp.	0.771429	0.000102087	Group	***	0.0040173
m-Coumaric acid	uncultured_Desulfovibrionales_bacterium	0.340602	0.141698	Group		0.380432
m-Coumaric acid	Firmicutes_bacterium_M10-2	-0.567887	0.00900165	Group	**	0.0219552
m-Coumaric acid	uncultured_Anaerovibrio_sp.	-0.3646	0.113987	Group		0.18385
m-Coumaric acid	Dorea_sp._5-2	0.385175	0.0935285	Group		0.233821
m-Coumaric acid	uncultured_Firmicutes_bacterium	-0.320042	0.16894	Group		0.281567
m-Coumaric acid	Mucispirillum_schaedleri	0.538038	0.014402	Group	*	0.0480068
m-Coumaric acid	uncultured_Anaeroplasma_sp.	-0.483785	0.0306763	Group	*	0.336535
m-Coumaric acid	uncultured_Erysipelotrichales_bacterium	-0.476408	0.0337046	Group	*	0.0872619
m-Coumaric acid	uncultured_Eubacteriaceae_bacterium	0.388678	0.090334	Group		0.200742
m-Coumaric acid	Firmicutes_bacterium_CAG_194_44_15	-0.475379	0.0341451	Group	*	0.185082
m-Coumaric acid	Lachnospiraceae_bacterium_A2	0.434753	0.0554144	Group		0.114345
m-Coumaric acid	Bacteroidales_bacterium_DJF_B268	0.244312	0.299233	Group		0.570307
m-Coumaric acid	uncultured_Bacteroidetes_bacterium	0.248445	0.290872	Group		0.474524
Fexofenadine	Ambiguous_taxa	-0.457143	0.0442348	Group	*	0.0691169
Fexofenadine	uncultured_Bacteroidales_bacterium	0.381955	0.0973949	Group		0.123285
Fexofenadine	gut_metagenome	0.418045	0.0678948	Group		0.0798762
Fexofenadine	uncultured_Allobaculum_sp.	-0.517293	0.0209784	Group	*	0.0464067
Fexofenadine	Lachnospiraceae_bacterium_COE1	-0.320301	0.168419	Group		0.185076
Fexofenadine	Lachnospiraceae_bacterium_10-1	0.0150376	0.951841	Group		0.976807
Fexofenadine	Lactobacillus_gasseri	0.133835	0.572468	Group		0.749147
Fexofenadine	Lactobacillus_acidophilus	0.2	0.396169	Group		0.396169
Fexofenadine	human_gut_metagenome	-0.156627	0.509611	Group		0.509611
Fexofenadine	uncultured_rumen_bacterium	0.380451	0.0988034	Group		0.116239
Fexofenadine	Lachnospiraceae_bacterium_A4	-0.384962	0.0946229	Group		0.115394
Fexofenadine	metagenome	-0.33985	0.142825	Group		0.225491
Fexofenadine	Burkholderiales_bacterium_YL45	-0.46015	0.0427264	Group	*	0.0821662
Fexofenadine	bacterium_NLAE-zl-P241	-0.257143	0.272541	Group		0.394986
Fexofenadine	Clostridium_sp._Culture_Jar-13	-0.265061	0.258725	Group		0.304383
Fexofenadine	Faecalibaculum_rodentium	-0.437372	0.0537968	Group		0.0707852
Fexofenadine	Lachnospiraceae_bacterium_28-4	-0.310643	0.182516	Group		0.205074
Fexofenadine	Clostridium_sp._Clone-44	-0.210526	0.371305	Group		0.488559
Fexofenadine	uncultured_Oscillospira_sp.	-0.273684	0.242002	Group		0.260217
Fexofenadine	uncultured_Desulfovibrionales_bacterium	-0.232402	0.324134	Group		0.438019
Fexofenadine	Firmicutes_bacterium_M10-2	0.306165	0.189236	Group		0.205691
Fexofenadine	uncultured_Anaerovibrio_sp.	0.248445	0.290872	Group		0.338223
Fexofenadine	Dorea_sp._5-2	-0.0526736	0.825444	Group		0.887575
Fexofenadine	uncultured_Firmicutes_bacterium	0.154503	0.515439	Group		0.613618
Fexofenadine	Mucispirillum_schaedleri	-0.469298	0.0368393	Group	*	0.0800284
Fexofenadine	uncultured_Anaeroplasma_sp.	0.241893	0.304193	Group		0.524073
Fexofenadine	uncultured_Erysipelotrichales_bacterium	0.33525	0.14847	Group		0.192819
Fexofenadine	uncultured_Eubacteriaceae_bacterium	-0.522763	0.0180347	Group	*	0.0901735
Fexofenadine	Firmicutes_bacterium_CAG_194_44_15	0.253822	0.280211	Group		0.474934
Fexofenadine	Lachnospiraceae_bacterium_A2	-0.00370792	0.987622	Group		0.987622
Fexofenadine	Bacteroidales_bacterium_DJF_B268	-0.24673	0.294322	Group		0.570307
Fexofenadine	uncultured_Bacteroidetes_bacterium	0.0473228	0.842953	Group		0.906401
Galactonic acid	Ambiguous_taxa	0.598496	0.0062353	Group	**	0.0213119
Galactonic acid	uncultured_Bacteroidales_bacterium	-0.496241	0.0275933	Group	*	0.0520628
Galactonic acid	gut_metagenome	-0.52782	0.0181883	Group	*	0.0284192
Galactonic acid	uncultured_Allobaculum_sp.	0.622556	0.00410974	Group	**	0.0195702
Galactonic acid	Lachnospiraceae_bacterium_COE1	0.714286	0.000584242	Group	***	0.00867227
Galactonic acid	Lachnospiraceae_bacterium_10-1	0.433083	0.057859	Group		0.202784
Galactonic acid	Lactobacillus_gasseri	-0.598496	0.0062353	Group	**	0.376263
Galactonic acid	Lactobacillus_acidophilus	-0.721805	0.000480272	Group	***	0.00480271
Galactonic acid	human_gut_metagenome	0.728916	0.000266653	Group	***	0.00222211
Galactonic acid	uncultured_rumen_bacterium	-0.702256	0.00078778	Group	***	0.005627
Galactonic acid	Lachnospiraceae_bacterium_A4	0.637594	0.00311567	Group	**	0.0111274
Galactonic acid	metagenome	0.476692	0.0351387	Group	*	0.113351
Galactonic acid	Burkholderiales_bacterium_YL45	0.66015	0.00200192	Group	**	0.0325955
Galactonic acid	bacterium_NLAE-zl-P241	0.645113	0.00269874	Group	**	0.0782845
Galactonic acid	Clostridium_sp._Culture_Jar-13	0.384037	0.094585	Group		0.135121
Galactonic acid	Faecalibaculum_rodentium	0.726922	0.000282547	Group	***	0.00230038
Galactonic acid	Lachnospiraceae_bacterium_28-4	0.47311	0.0351317	Group	*	0.0540487
Galactonic acid	Clostridium_sp._Clone-44	0.22406	0.34071	Group		0.460419
Galactonic acid	uncultured_Oscillospira_sp.	0.463158	0.0412588	Group	*	0.0654901
Galactonic acid	uncultured_Desulfovibrionales_bacterium	0.246879	0.294022	Group		0.433342
Galactonic acid	Firmicutes_bacterium_M10-2	-0.625499	0.00318247	Group	**	0.0144804
Galactonic acid	uncultured_Anaerovibrio_sp.	-0.367827	0.110583	Group		0.18385
Galactonic acid	Dorea_sp._5-2	0.332502	0.152035	Group		0.265055
Galactonic acid	uncultured_Firmicutes_bacterium	-0.372069	0.10622	Group		0.226
Galactonic acid	Mucispirillum_schaedleri	0.376797	0.101506	Group		0.156164
Galactonic acid	uncultured_Anaeroplasma_sp.	-0.283014	0.226626	Group		0.50747
Galactonic acid	uncultured_Erysipelotrichales_bacterium	-0.479937	0.0322281	Group	*	0.0872619
Galactonic acid	uncultured_Eubacteriaceae_bacterium	0.547373	0.0124892	Group	*	0.0721625
Galactonic acid	Firmicutes_bacterium_CAG_194_44_15	-0.531306	0.0159226	Group	*	0.13913
Galactonic acid	Lachnospiraceae_bacterium_A2	0.478321	0.0328977	Group	*	0.0972208
Galactonic acid	Bacteroidales_bacterium_DJF_B268	0.539421	0.0141048	Group	*	0.346181
Galactonic acid	uncultured_Bacteroidetes_bacterium	0.431283	0.0576151	Group		0.353091
Uridine	Ambiguous_taxa	-0.372932	0.106075	Group		0.130956
Uridine	uncultured_Bacteroidales_bacterium	0.299248	0.199406	Group		0.221563
Uridine	gut_metagenome	0.431579	0.0588075	Group		0.0708524
Uridine	uncultured_Allobaculum_sp.	-0.360902	0.118522	Group		0.153924
Uridine	Lachnospiraceae_bacterium_COE1	-0.345865	0.135545	Group		0.154028
Uridine	Lachnospiraceae_bacterium_10-1	-0.0496241	0.836247	Group		0.908964
Uridine	Lactobacillus_gasseri	0.0466165	0.846202	Group		0.890739
Uridine	Lactobacillus_acidophilus	0.314286	0.176904	Group		0.186214
Uridine	human_gut_metagenome	-0.356928	0.122382	Group		0.137508
Uridine	uncultured_rumen_bacterium	0.439098	0.0541828	Group		0.0722437
Uridine	Lachnospiraceae_bacterium_A4	-0.463158	0.0412588	Group	*	0.063475
Uridine	metagenome	-0.356391	0.123455	Group		0.209245
Uridine	Burkholderiales_bacterium_YL45	-0.221053	0.347374	Group		0.361848
Uridine	bacterium_NLAE-zl-P241	-0.239098	0.308552	Group		0.400717
Uridine	Clostridium_sp._Culture_Jar-13	-0.420181	0.0651009	Group		0.105001
Uridine	Faecalibaculum_rodentium	-0.334506	0.14943	Group		0.163497
Uridine	Lachnospiraceae_bacterium_28-4	-0.373825	0.104451	Group		0.130564
Uridine	Clostridium_sp._Clone-44	-0.338346	0.144689	Group		0.249463
Uridine	uncultured_Oscillospira_sp.	-0.639098	0.0030283	Group	**	0.0168239
Uridine	uncultured_Desulfovibrionales_bacterium	-0.425181	0.0616441	Group		0.348063
Uridine	Firmicutes_bacterium_M10-2	0.279828	0.232123	Group		0.24434
Uridine	uncultured_Anaerovibrio_sp.	0.419452	0.0656171	Group		0.156231
Uridine	Dorea_sp._5-2	-0.241969	0.304035	Group		0.409918
Uridine	uncultured_Firmicutes_bacterium	0.496618	0.0259206	Group	*	0.172503
Uridine	Mucispirillum_schaedleri	-0.355581	0.123901	Group		0.174509
Uridine	uncultured_Anaeroplasma_sp.	0.418474	0.066314	Group		0.39812
Uridine	uncultured_Erysipelotrichales_bacterium	0.381127	0.097324	Group		0.149729
Uridine	uncultured_Eubacteriaceae_bacterium	-0.235922	0.316649	Group		0.422198
Uridine	Firmicutes_bacterium_CAG_194_44_15	0.0666821	0.779999	Group		0.846168
Uridine	Lachnospiraceae_bacterium_A2	-0.256773	0.274465	Group		0.343081
Uridine	Bacteroidales_bacterium_DJF_B268	-0.321717	0.166596	Group		0.460082
Uridine	uncultured_Bacteroidetes_bacterium	-0.203273	0.390034	Group		0.557191
L-Glutamic acid	Ambiguous_taxa	-0.58797	0.00741417	Group	**	0.0222364
L-Glutamic acid	uncultured_Bacteroidales_bacterium	0.437594	0.0550843	Group		0.075458
L-Glutamic acid	gut_metagenome	0.511278	0.0227216	Group	*	0.0320022
L-Glutamic acid	uncultured_Allobaculum_sp.	-0.360902	0.118522	Group		0.153924
L-Glutamic acid	Lachnospiraceae_bacterium_COE1	-0.616541	0.00457439	Group	**	0.0187883
L-Glutamic acid	Lachnospiraceae_bacterium_10-1	-0.439098	0.0541828	Group		0.202784
L-Glutamic acid	Lactobacillus_gasseri	0.273684	0.242002	Group		0.514898
L-Glutamic acid	Lactobacillus_acidophilus	0.530827	0.0174489	Group	*	0.0290815
L-Glutamic acid	human_gut_metagenome	-0.536145	0.0148173	Group	*	0.025547
L-Glutamic acid	uncultured_rumen_bacterium	0.595489	0.00655513	Group	**	0.0177166
L-Glutamic acid	Lachnospiraceae_bacterium_A4	-0.431579	0.0588075	Group		0.0773783
L-Glutamic acid	metagenome	-0.198496	0.399796	Group		0.444218
L-Glutamic acid	Burkholderiales_bacterium_YL45	-0.222556	0.344032	Group		0.361848
L-Glutamic acid	bacterium_NLAE-zl-P241	-0.234586	0.317995	Group		0.402526
L-Glutamic acid	Clostridium_sp._Culture_Jar-13	-0.375	0.103279	Group		0.145463
L-Glutamic acid	Faecalibaculum_rodentium	-0.547096	0.0125429	Group	*	0.0229309
L-Glutamic acid	Lachnospiraceae_bacterium_28-4	-0.631064	0.0028477	Group	**	0.00949233
L-Glutamic acid	Clostridium_sp._Clone-44	-0.458647	0.0434755	Group	*	0.16628
L-Glutamic acid	uncultured_Oscillospira_sp.	-0.518797	0.0205599	Group	*	0.0489521
L-Glutamic acid	uncultured_Desulfovibrionales_bacterium	-0.390892	0.0883559	Group		0.348063
L-Glutamic acid	Firmicutes_bacterium_M10-2	0.590931	0.00607509	Group	**	0.0178679
L-Glutamic acid	uncultured_Anaerovibrio_sp.	0.474303	0.0346101	Group	*	0.147537
L-Glutamic acid	Dorea_sp._5-2	-0.301227	0.196838	Group		0.297636
L-Glutamic acid	uncultured_Firmicutes_bacterium	0.35315	0.126675	Group		0.262239
L-Glutamic acid	Mucispirillum_schaedleri	-0.43111	0.0577265	Group		0.103083
L-Glutamic acid	uncultured_Anaeroplasma_sp.	0.147554	0.534726	Group		0.668408
L-Glutamic acid	uncultured_Erysipelotrichales_bacterium	0.248791	0.290178	Group		0.333538
L-Glutamic acid	uncultured_Eubacteriaceae_bacterium	-0.0882586	0.711373	Group		0.756779
L-Glutamic acid	Firmicutes_bacterium_CAG_194_44_15	0.366751	0.111709	Group		0.317475
L-Glutamic acid	Lachnospiraceae_bacterium_A2	-0.234526	0.319605	Group		0.380482
L-Glutamic acid	Bacteroidales_bacterium_DJF_B268	-0.358001	0.121183	Group		0.440993
L-Glutamic acid	uncultured_Bacteroidetes_bacterium	-0.12476	0.600228	Group		0.723166
Hypoxanthine	Ambiguous_taxa	-0.360902	0.118522	Group		0.142797
Hypoxanthine	uncultured_Bacteroidales_bacterium	0.487218	0.0308957	Group	*	0.0561741
Hypoxanthine	gut_metagenome	0.506767	0.024104	Group	*	0.0334778
Hypoxanthine	uncultured_Allobaculum_sp.	-0.500752	0.0260515	Group	*	0.0510814
Hypoxanthine	Lachnospiraceae_bacterium_COE1	-0.493233	0.0286611	Group	*	0.0485782
Hypoxanthine	Lachnospiraceae_bacterium_10-1	-0.111278	0.63958	Group		0.743698
Hypoxanthine	Lactobacillus_gasseri	0.0466165	0.846202	Group		0.890739
Hypoxanthine	Lactobacillus_acidophilus	0.470677	0.037763	Group	*	0.0503507
Hypoxanthine	human_gut_metagenome	-0.545181	0.0129188	Group	*	0.0234887
Hypoxanthine	uncultured_rumen_bacterium	0.393985	0.0866607	Group		0.10441
Hypoxanthine	Lachnospiraceae_bacterium_A4	-0.454135	0.0457847	Group	*	0.0673304
Hypoxanthine	metagenome	-0.505263	0.0245795	Group	*	0.0881144
Hypoxanthine	Burkholderiales_bacterium_YL45	-0.466165	0.0398311	Group	*	0.0781002
Hypoxanthine	bacterium_NLAE-zl-P241	-0.440602	0.0532928	Group		0.189741
Hypoxanthine	Clostridium_sp._Culture_Jar-13	-0.57229	0.00836812	Group	**	0.0268143
Hypoxanthine	Faecalibaculum_rodentium	-0.547096	0.0125429	Group	*	0.0229309
Hypoxanthine	Lachnospiraceae_bacterium_28-4	-0.519744	0.0188323	Group	*	0.0313872
Hypoxanthine	Clostridium_sp._Clone-44	-0.0857143	0.71911	Group		0.790231
Hypoxanthine	uncultured_Oscillospira_sp.	-0.434586	0.0569223	Group		0.0779758
Hypoxanthine	uncultured_Desulfovibrionales_bacterium	-0.396226	0.0837224	Group		0.348063
Hypoxanthine	Firmicutes_bacterium_M10-2	0.500399	0.0246366	Group	*	0.0410609
Hypoxanthine	uncultured_Anaerovibrio_sp.	0.143044	0.547422	Group		0.582364
Hypoxanthine	Dorea_sp._5-2	-0.479	0.0326151	Group	*	0.148251
Hypoxanthine	uncultured_Firmicutes_bacterium	0.351574	0.128497	Group		0.262239
Hypoxanthine	Mucispirillum_schaedleri	-0.27496	0.240689	Group		0.289987
Hypoxanthine	uncultured_Anaeroplasma_sp.	0.275758	0.239272	Group		0.50747
Hypoxanthine	uncultured_Erysipelotrichales_bacterium	0.315841	0.17492	Group		0.221417
Hypoxanthine	uncultured_Eubacteriaceae_bacterium	-0.375948	0.102341	Group		0.208859
Hypoxanthine	Firmicutes_bacterium_CAG_194_44_15	0.16563	0.48526	Group		0.6547
Hypoxanthine	Lachnospiraceae_bacterium_A2	-0.407871	0.0742336	Group		0.13747
Hypoxanthine	Bacteroidales_bacterium_DJF_B268	-0.251568	0.284649	Group		0.570307
Hypoxanthine	uncultured_Bacteroidetes_bacterium	-0.188216	0.426806	Group		0.576766
L-Carnitine	Ambiguous_taxa	-0.765414	0.000127184	Group	***	0.00411986
L-Carnitine	uncultured_Bacteroidales_bacterium	0.557895	0.0118283	Group	*	0.034559
L-Carnitine	gut_metagenome	0.62406	0.00399988	Group	**	0.00930205
L-Carnitine	uncultured_Allobaculum_sp.	-0.694737	0.00094183	Group	***	0.0134547
L-Carnitine	Lachnospiraceae_bacterium_COE1	-0.696241	0.000909209	Group	***	0.00983647
L-Carnitine	Lachnospiraceae_bacterium_10-1	-0.395489	0.0853843	Group		0.247008
L-Carnitine	Lactobacillus_gasseri	0.372932	0.106075	Group		0.377162
L-Carnitine	Lactobacillus_acidophilus	0.565414	0.0105631	Group	*	0.0211261
L-Carnitine	human_gut_metagenome	-0.593374	0.00581729	Group	**	0.017574
L-Carnitine	uncultured_rumen_bacterium	0.630075	0.00358436	Group	**	0.0132754
L-Carnitine	Lachnospiraceae_bacterium_A4	-0.625564	0.00389246	Group	**	0.0134223
L-Carnitine	metagenome	-0.320301	0.168419	Group		0.24359
L-Carnitine	Burkholderiales_bacterium_YL45	-0.667669	0.00171368	Group	**	0.0325955
L-Carnitine	bacterium_NLAE-zl-P241	-0.661654	0.00194129	Group	**	0.0782845
L-Carnitine	Clostridium_sp._Culture_Jar-13	-0.387049	0.0918097	Group		0.133058
L-Carnitine	Faecalibaculum_rodentium	-0.756639	0.000112916	Group	***	0.00197859
L-Carnitine	Lachnospiraceae_bacterium_28-4	-0.487401	0.0292721	Group	*	0.047213
L-Carnitine	Clostridium_sp._Clone-44	-0.365414	0.113735	Group		0.218721
L-Carnitine	uncultured_Oscillospira_sp.	-0.532331	0.0170885	Group	*	0.0434524
L-Carnitine	uncultured_Desulfovibrionales_bacterium	-0.369557	0.108789	Group		0.369372
L-Carnitine	Firmicutes_bacterium_M10-2	0.623852	0.00328752	Group	**	0.0144804
L-Carnitine	uncultured_Anaerovibrio_sp.	0.306523	0.188694	Group		0.251591
L-Carnitine	Dorea_sp._5-2	-0.32921	0.156382	Group		0.265055
L-Carnitine	uncultured_Firmicutes_bacterium	0.277475	0.236238	Group		0.341459
L-Carnitine	Mucispirillum_schaedleri	-0.612719	0.00407635	Group	**	0.0323013
L-Carnitine	uncultured_Anaeroplasma_sp.	0.345906	0.135202	Group		0.497045
L-Carnitine	uncultured_Erysipelotrichales_bacterium	0.423474	0.0628081	Group		0.118506
L-Carnitine	uncultured_Eubacteriaceae_bacterium	-0.661091	0.00150508	Group	**	0.0188135
L-Carnitine	Firmicutes_bacterium_CAG_194_44_15	0.485058	0.030176	Group	*	0.185082
L-Carnitine	Lachnospiraceae_bacterium_A2	-0.35596	0.123472	Group		0.194566
L-Carnitine	Bacteroidales_bacterium_DJF_B268	-0.333812	0.150329	Group		0.442143
L-Carnitine	uncultured_Bacteroidetes_bacterium	-0.277484	0.236224	Group		0.429498
SM C16:1	Ambiguous_taxa	-0.526316	0.0185674	Group	*	0.0364066
SM C16:1	uncultured_Bacteroidales_bacterium	0.678195	0.00136819	Group	**	0.0136819
SM C16:1	gut_metagenome	0.772932	9.64e-05	Group	***	0.00120546
SM C16:1	uncultured_Allobaculum_sp.	-0.706767	0.000705645	Group	***	0.0134547
SM C16:1	Lachnospiraceae_bacterium_COE1	-0.506767	0.024104	Group	*	0.0472627
SM C16:1	Lachnospiraceae_bacterium_10-1	-0.485714	0.0314755	Group	*	0.195215
SM C16:1	Lactobacillus_gasseri	0.359398	0.12015	Group		0.377162
SM C16:1	Lactobacillus_acidophilus	0.53985	0.0153757	Group	*	0.0269749
SM C16:1	human_gut_metagenome	-0.582832	0.00699796	Group	**	0.0184157
SM C16:1	uncultured_rumen_bacterium	0.500752	0.0260515	Group	*	0.0473664
SM C16:1	Lachnospiraceae_bacterium_A4	-0.464662	0.04054	Group	*	0.0633437
SM C16:1	metagenome	-0.439098	0.0541828	Group		0.139994
SM C16:1	Burkholderiales_bacterium_YL45	-0.705263	0.000732211	Group	***	0.024407
SM C16:1	bacterium_NLAE-zl-P241	-0.439098	0.0541828	Group		0.189741
SM C16:1	Clostridium_sp._Culture_Jar-13	-0.368976	0.109388	Group		0.149847
SM C16:1	Faecalibaculum_rodentium	-0.703301	0.000541419	Group	***	0.00338387
SM C16:1	Lachnospiraceae_bacterium_28-4	-0.5739	0.00814572	Group	**	0.0189435
SM C16:1	Clostridium_sp._Clone-44	-0.53985	0.0153757	Group	*	0.144639
SM C16:1	uncultured_Oscillospira_sp.	-0.446617	0.0498458	Group	*	0.0722403
SM C16:1	uncultured_Desulfovibrionales_bacterium	-0.0388606	0.870786	Group		0.879582
SM C16:1	Firmicutes_bacterium_M10-2	0.530028	0.0162253	Group	*	0.0295005
SM C16:1	uncultured_Anaerovibrio_sp.	0.567873	0.00900366	Group	**	0.100025
SM C16:1	Dorea_sp._5-2	-0.360485	0.118438	Group		0.246745
SM C16:1	uncultured_Firmicutes_bacterium	0.263286	0.262046	Group		0.363953
SM C16:1	Mucispirillum_schaedleri	-0.325029	0.162026	Group		0.203986
SM C16:1	uncultured_Anaeroplasma_sp.	0.258825	0.270513	Group		0.524073
SM C16:1	uncultured_Erysipelotrichales_bacterium	0.57169	0.00845221	Group	**	0.0444853
SM C16:1	uncultured_Eubacteriaceae_bacterium	-0.705221	0.000514724	Group	***	0.0165688
SM C16:1	Firmicutes_bacterium_CAG_194_44_15	0.167781	0.479528	Group		0.6547
SM C16:1	Lachnospiraceae_bacterium_A2	-0.547845	0.0123984	Group	*	0.0688797
SM C16:1	Bacteroidales_bacterium_DJF_B268	-0.159649	0.501372	Group		0.6597
SM C16:1	uncultured_Bacteroidetes_bacterium	-0.457095	0.042743	Group	*	0.353091
Palmitic acid	Ambiguous_taxa	-0.584962	0.00778272	Group	**	0.0222364
Palmitic acid	uncultured_Bacteroidales_bacterium	0.536842	0.0160432	Group	*	0.0381981
Palmitic acid	gut_metagenome	0.706767	0.000705645	Group	***	0.00318353
Palmitic acid	uncultured_Allobaculum_sp.	-0.628571	0.00368474	Group	**	0.0195702
Palmitic acid	Lachnospiraceae_bacterium_COE1	-0.517293	0.0209784	Group	*	0.042813
Palmitic acid	Lachnospiraceae_bacterium_10-1	-0.35188	0.128536	Group		0.262289
Palmitic acid	Lactobacillus_gasseri	0.362406	0.11691	Group		0.377162
Palmitic acid	Lactobacillus_acidophilus	0.556391	0.0120956	Group	*	0.022822
Palmitic acid	human_gut_metagenome	-0.582832	0.00699796	Group	**	0.0184157
Palmitic acid	uncultured_rumen_bacterium	0.514286	0.021836	Group	*	0.0428156
Palmitic acid	Lachnospiraceae_bacterium_A4	-0.720301	0.000499772	Group	***	0.00415908
Palmitic acid	metagenome	-0.562406	0.0110552	Group	*	0.0591416
Palmitic acid	Burkholderiales_bacterium_YL45	-0.630075	0.00358436	Group	**	0.0325955
Palmitic acid	bacterium_NLAE-zl-P241	-0.437594	0.0550843	Group		0.189741
Palmitic acid	Clostridium_sp._Culture_Jar-13	-0.33735	0.145787	Group		0.182234
Palmitic acid	Faecalibaculum_rodentium	-0.54862	0.0122501	Group	*	0.0229309
Palmitic acid	Lachnospiraceae_bacterium_28-4	-0.467093	0.0378563	Group	*	0.0573581
Palmitic acid	Clostridium_sp._Clone-44	-0.454135	0.0457847	Group	*	0.16628
Palmitic acid	uncultured_Oscillospira_sp.	-0.502256	0.0255532	Group	*	0.0543685
Palmitic acid	uncultured_Desulfovibrionales_bacterium	-0.134107	0.572969	Group		0.646442
Palmitic acid	Firmicutes_bacterium_M10-2	0.488876	0.0287139	Group	*	0.0463127
Palmitic acid	uncultured_Anaerovibrio_sp.	0.573251	0.00823479	Group	**	0.100025
Palmitic acid	Dorea_sp._5-2	-0.370361	0.107962	Group		0.239915
Palmitic acid	uncultured_Firmicutes_bacterium	0.121395	0.610169	Group		0.701344
Palmitic acid	Mucispirillum_schaedleri	-0.44978	0.0466167	Group	*	0.0896475
Palmitic acid	uncultured_Anaeroplasma_sp.	0.33865	0.144143	Group		0.497045
Palmitic acid	uncultured_Erysipelotrichales_bacterium	0.485231	0.0301088	Group	*	0.0860251
Palmitic acid	uncultured_Eubacteriaceae_bacterium	-0.829971	5.98e-06	Group	***	0.000597816
Palmitic acid	Firmicutes_bacterium_CAG_194_44_15	0.163479	0.491025	Group		0.6547
Palmitic acid	Lachnospiraceae_bacterium_A2	-0.50335	0.0236698	Group	*	0.0869034
Palmitic acid	Bacteroidales_bacterium_DJF_B268	-0.220122	0.351058	Group		0.582564
Palmitic acid	uncultured_Bacteroidetes_bacterium	-0.359223	0.119827	Group		0.353091
5-(3',4',5'-Trihydroxyphenyl)-gamma-valerolactone-3'-O-glucuronide	Ambiguous_taxa	0.506767	0.024104	Group	*	0.044637
5-(3',4',5'-Trihydroxyphenyl)-gamma-valerolactone-3'-O-glucuronide	uncultured_Bacteroidales_bacterium	-0.264662	0.258367	Group		0.274859
5-(3',4',5'-Trihydroxyphenyl)-gamma-valerolactone-3'-O-glucuronide	gut_metagenome	-0.257143	0.272541	Group		0.275294
5-(3',4',5'-Trihydroxyphenyl)-gamma-valerolactone-3'-O-glucuronide	uncultured_Allobaculum_sp.	0.535338	0.0163857	Group	*	0.0429079
5-(3',4',5'-Trihydroxyphenyl)-gamma-valerolactone-3'-O-glucuronide	Lachnospiraceae_bacterium_COE1	0.500752	0.0260515	Group	*	0.0473664
5-(3',4',5'-Trihydroxyphenyl)-gamma-valerolactone-3'-O-glucuronide	Lachnospiraceae_bacterium_10-1	0.451128	0.0473768	Group	*	0.202784
5-(3',4',5'-Trihydroxyphenyl)-gamma-valerolactone-3'-O-glucuronide	Lactobacillus_gasseri	-0.478195	0.0345058	Group	*	0.377162
5-(3',4',5'-Trihydroxyphenyl)-gamma-valerolactone-3'-O-glucuronide	Lactobacillus_acidophilus	-0.335338	0.148467	Group		0.161377
5-(3',4',5'-Trihydroxyphenyl)-gamma-valerolactone-3'-O-glucuronide	human_gut_metagenome	0.435241	0.0551102	Group		0.0734802
5-(3',4',5'-Trihydroxyphenyl)-gamma-valerolactone-3'-O-glucuronide	uncultured_rumen_bacterium	-0.393985	0.0866607	Group		0.10441
5-(3',4',5'-Trihydroxyphenyl)-gamma-valerolactone-3'-O-glucuronide	Lachnospiraceae_bacterium_A4	0.359398	0.12015	Group		0.138103
5-(3',4',5'-Trihydroxyphenyl)-gamma-valerolactone-3'-O-glucuronide	metagenome	0.171429	0.468216	Group		0.498102
5-(3',4',5'-Trihydroxyphenyl)-gamma-valerolactone-3'-O-glucuronide	Burkholderiales_bacterium_YL45	0.550376	0.0132148	Group	*	0.0412961
5-(3',4',5'-Trihydroxyphenyl)-gamma-valerolactone-3'-O-glucuronide	bacterium_NLAE-zl-P241	0.615038	0.00469707	Group	**	0.0782845
5-(3',4',5'-Trihydroxyphenyl)-gamma-valerolactone-3'-O-glucuronide	Clostridium_sp._Culture_Jar-13	0.0150603	0.949752	Group		0.949752
5-(3',4',5'-Trihydroxyphenyl)-gamma-valerolactone-3'-O-glucuronide	Faecalibaculum_rodentium	0.576051	0.00785616	Group	**	0.0191614
5-(3',4',5'-Trihydroxyphenyl)-gamma-valerolactone-3'-O-glucuronide	Lachnospiraceae_bacterium_28-4	0.106055	0.656312	Group		0.662941
5-(3',4',5'-Trihydroxyphenyl)-gamma-valerolactone-3'-O-glucuronide	Clostridium_sp._Clone-44	0.183459	0.437084	Group		0.553271
5-(3',4',5'-Trihydroxyphenyl)-gamma-valerolactone-3'-O-glucuronide	uncultured_Oscillospira_sp.	0.287218	0.218762	Group		0.237785
5-(3',4',5'-Trihydroxyphenyl)-gamma-valerolactone-3'-O-glucuronide	uncultured_Desulfovibrionales_bacterium	0.0350507	0.883367	Group		0.883367
5-(3',4',5'-Trihydroxyphenyl)-gamma-valerolactone-3'-O-glucuronide	Firmicutes_bacterium_M10-2	-0.360485	0.118438	Group		0.136135
5-(3',4',5'-Trihydroxyphenyl)-gamma-valerolactone-3'-O-glucuronide	uncultured_Anaerovibrio_sp.	-0.149497	0.529301	Group		0.569141
5-(3',4',5'-Trihydroxyphenyl)-gamma-valerolactone-3'-O-glucuronide	Dorea_sp._5-2	0.0872406	0.714568	Group		0.802885
5-(3',4',5'-Trihydroxyphenyl)-gamma-valerolactone-3'-O-glucuronide	uncultured_Firmicutes_bacterium	-0.208106	0.378615	Group		0.485404
5-(3',4',5'-Trihydroxyphenyl)-gamma-valerolactone-3'-O-glucuronide	Mucispirillum_schaedleri	0.201128	0.395162	Group		0.41596
5-(3',4',5'-Trihydroxyphenyl)-gamma-valerolactone-3'-O-glucuronide	uncultured_Anaeroplasma_sp.	-0.244312	0.299233	Group		0.524073
5-(3',4',5'-Trihydroxyphenyl)-gamma-valerolactone-3'-O-glucuronide	uncultured_Erysipelotrichales_bacterium	-0.285845	0.221814	Group		0.264065
5-(3',4',5'-Trihydroxyphenyl)-gamma-valerolactone-3'-O-glucuronide	uncultured_Eubacteriaceae_bacterium	0.557557	0.0106422	Group	*	0.066514
5-(3',4',5'-Trihydroxyphenyl)-gamma-valerolactone-3'-O-glucuronide	Firmicutes_bacterium_CAG_194_44_15	-0.462473	0.0400576	Group	*	0.185082
5-(3',4',5'-Trihydroxyphenyl)-gamma-valerolactone-3'-O-glucuronide	Lachnospiraceae_bacterium_A2	0.247504	0.292763	Group		0.357028
5-(3',4',5'-Trihydroxyphenyl)-gamma-valerolactone-3'-O-glucuronide	Bacteroidales_bacterium_DJF_B268	0.299947	0.198841	Group		0.484978
5-(3',4',5'-Trihydroxyphenyl)-gamma-valerolactone-3'-O-glucuronide	uncultured_Bacteroidetes_bacterium	0.348468	0.132142	Group		0.35714
Glutamylisoleucine	Ambiguous_taxa	-0.554887	0.0123679	Group	*	0.0281088
Glutamylisoleucine	uncultured_Bacteroidales_bacterium	0.47218	0.0370929	Group	*	0.0598272
Glutamylisoleucine	gut_metagenome	0.639098	0.0030283	Group	**	0.00776487
Glutamylisoleucine	uncultured_Allobaculum_sp.	-0.717293	0.000540681	Group	***	0.0134547
Glutamylisoleucine	Lachnospiraceae_bacterium_COE1	-0.437594	0.0550843	Group		0.0822154
Glutamylisoleucine	Lachnospiraceae_bacterium_10-1	-0.354887	0.125132	Group		0.262289
Glutamylisoleucine	Lactobacillus_gasseri	0.159398	0.500462	Group		0.685564
Glutamylisoleucine	Lactobacillus_acidophilus	0.499248	0.0265576	Group	*	0.0396381
Glutamylisoleucine	human_gut_metagenome	-0.448796	0.0471576	Group	*	0.0687938
Glutamylisoleucine	uncultured_rumen_bacterium	0.43609	0.0559975	Group		0.072724
Glutamylisoleucine	Lachnospiraceae_bacterium_A4	-0.410526	0.0733881	Group		0.0940873
Glutamylisoleucine	metagenome	-0.422556	0.0647536	Group		0.154175
Glutamylisoleucine	Burkholderiales_bacterium_YL45	-0.440602	0.0532928	Group		0.0888213
Glutamylisoleucine	bacterium_NLAE-zl-P241	-0.524812	0.0189528	Group	*	0.111487
Glutamylisoleucine	Clostridium_sp._Culture_Jar-13	-0.269579	0.25039	Group		0.298083
Glutamylisoleucine	Faecalibaculum_rodentium	-0.726922	0.000282547	Group	***	0.00230038
Glutamylisoleucine	Lachnospiraceae_bacterium_28-4	-0.30613	0.189289	Group		0.210321
Glutamylisoleucine	Clostridium_sp._Clone-44	-0.333835	0.150383	Group		0.254886
Glutamylisoleucine	uncultured_Oscillospira_sp.	-0.57594	0.00897977	Group	**	0.0309647
Glutamylisoleucine	uncultured_Desulfovibrionales_bacterium	-0.0861029	0.718143	Group		0.75594
Glutamylisoleucine	Firmicutes_bacterium_M10-2	0.630437	0.00288392	Group	**	0.0144804
Glutamylisoleucine	uncultured_Anaerovibrio_sp.	0.44634	0.0485289	Group	*	0.147537
Glutamylisoleucine	Dorea_sp._5-2	-0.0823024	0.730129	Group		0.811254
Glutamylisoleucine	uncultured_Firmicutes_bacterium	0.482428	0.0312167	Group	*	0.173426
Glutamylisoleucine	Mucispirillum_schaedleri	-0.454871	0.0438931	Group	*	0.0860649
Glutamylisoleucine	uncultured_Anaeroplasma_sp.	0.186257	0.43172	Group		0.644359
Glutamylisoleucine	uncultured_Erysipelotrichales_bacterium	0.511698	0.0210969	Group	*	0.0772187
Glutamylisoleucine	uncultured_Eubacteriaceae_bacterium	-0.456569	0.0430131	Group	*	0.134359
Glutamylisoleucine	Firmicutes_bacterium_CAG_194_44_15	0.200046	0.397762	Group		0.576466
Glutamylisoleucine	Lachnospiraceae_bacterium_A2	-0.409725	0.0728003	Group		0.137359
Glutamylisoleucine	Bacteroidales_bacterium_DJF_B268	-0.166906	0.481855	Group		0.651091
Glutamylisoleucine	uncultured_Bacteroidetes_bacterium	-0.363525	0.115138	Group		0.353091
Lathosterol	Ambiguous_taxa	-0.443609	0.0515469	Group		0.0781013
Lathosterol	uncultured_Bacteroidales_bacterium	0.511278	0.0227216	Group	*	0.0473366
Lathosterol	gut_metagenome	0.682707	0.0012388	Group	**	0.00441295
Lathosterol	uncultured_Allobaculum_sp.	-0.609023	0.00521528	Group	**	0.0205844
Lathosterol	Lachnospiraceae_bacterium_COE1	-0.401504	0.0804202	Group		0.107227
Lathosterol	Lachnospiraceae_bacterium_10-1	-0.398496	0.0828741	Group		0.247008
Lathosterol	Lactobacillus_gasseri	0.348872	0.132007	Group		0.377162
Lathosterol	Lactobacillus_acidophilus	0.506767	0.024104	Group	*	0.0370831
Lathosterol	human_gut_metagenome	-0.489458	0.028496	Group	*	0.0431758
Lathosterol	uncultured_rumen_bacterium	0.553383	0.0126451	Group	*	0.0294072
Lathosterol	Lachnospiraceae_bacterium_A4	-0.42406	0.0637317	Group		0.0827685
Lathosterol	metagenome	-0.532331	0.0170885	Group	*	0.071202
Lathosterol	Burkholderiales_bacterium_YL45	-0.566917	0.0103238	Group	*	0.0382364
Lathosterol	bacterium_NLAE-zl-P241	-0.403008	0.079214	Group		0.207185
Lathosterol	Clostridium_sp._Culture_Jar-13	-0.23494	0.318726	Group		0.361717
Lathosterol	Faecalibaculum_rodentium	-0.566908	0.00914774	Group	**	0.0212738
Lathosterol	Lachnospiraceae_bacterium_28-4	-0.370064	0.108266	Group		0.132032
Lathosterol	Clostridium_sp._Clone-44	-0.487218	0.0308957	Group	*	0.144639
Lathosterol	uncultured_Oscillospira_sp.	-0.42406	0.0637317	Group		0.0817073
Lathosterol	uncultured_Desulfovibrionales_bacterium	-0.16611	0.483977	Group		0.590216
Lathosterol	Firmicutes_bacterium_M10-2	0.480646	0.0319377	Group	*	0.0491349
Lathosterol	uncultured_Anaerovibrio_sp.	0.377507	0.100812	Group		0.176863
Lathosterol	Dorea_sp._5-2	-0.0197526	0.934125	Group		0.943561
Lathosterol	uncultured_Firmicutes_bacterium	0.249097	0.289565	Group		0.391305
Lathosterol	Mucispirillum_schaedleri	-0.263927	0.260843	Group		0.303306
Lathosterol	uncultured_Anaeroplasma_sp.	0.377352	0.100962	Group		0.458919
Lathosterol	uncultured_Erysipelotrichales_bacterium	0.645798	0.0021	Group	**	0.0270504
Lathosterol	uncultured_Eubacteriaceae_bacterium	-0.422623	0.0633947	Group		0.166828
Lathosterol	Firmicutes_bacterium_CAG_194_44_15	0.0903435	0.704844	Group		0.814034
Lathosterol	Lachnospiraceae_bacterium_A2	-0.343909	0.137622	Group		0.205407
Lathosterol	Bacteroidales_bacterium_DJF_B268	-0.118527	0.618695	Group		0.719452
Lathosterol	uncultured_Bacteroidetes_bacterium	-0.363525	0.115138	Group		0.353091
Tauroursodeoxycholic acid	Ambiguous_taxa	-0.667669	0.00171368	Group	**	0.0114245
Tauroursodeoxycholic acid	uncultured_Bacteroidales_bacterium	0.615038	0.00469707	Group	**	0.0180657
Tauroursodeoxycholic acid	gut_metagenome	0.679699	0.00132389	Group	**	0.00441295
Tauroursodeoxycholic acid	uncultured_Allobaculum_sp.	-0.475188	0.0357808	Group	*	0.061691
Tauroursodeoxycholic acid	Lachnospiraceae_bacterium_COE1	-0.603008	0.00577973	Group	**	0.0214064
Tauroursodeoxycholic acid	Lachnospiraceae_bacterium_10-1	-0.302256	0.194757	Group		0.332344
Tauroursodeoxycholic acid	Lactobacillus_gasseri	0.291729	0.211361	Group		0.480366
Tauroursodeoxycholic acid	Lactobacillus_acidophilus	0.702256	0.00078778	Group	***	0.00510513
Tauroursodeoxycholic acid	human_gut_metagenome	-0.57982	0.00736917	Group	**	0.0184229
Tauroursodeoxycholic acid	uncultured_rumen_bacterium	0.748872	0.000220568	Group	***	0.00462328
Tauroursodeoxycholic acid	Lachnospiraceae_bacterium_A4	-0.642105	0.00285961	Group	**	0.0109985
Tauroursodeoxycholic acid	metagenome	-0.330827	0.154266	Group		0.233737
Tauroursodeoxycholic acid	Burkholderiales_bacterium_YL45	-0.47218	0.0370929	Group	*	0.0755261
Tauroursodeoxycholic acid	bacterium_NLAE-zl-P241	-0.398496	0.0828741	Group		0.207185
Tauroursodeoxycholic acid	Clostridium_sp._Culture_Jar-13	-0.563254	0.00970994	Group	**	0.0294241
Tauroursodeoxycholic acid	Faecalibaculum_rodentium	-0.727684	0.000276383	Group	***	0.00230038
Tauroursodeoxycholic acid	Lachnospiraceae_bacterium_28-4	-0.719067	0.00035324	Group	***	0.00321127
Tauroursodeoxycholic acid	Clostridium_sp._Clone-44	-0.384962	0.0946229	Group		0.208699
Tauroursodeoxycholic acid	uncultured_Oscillospira_sp.	-0.499248	0.0265576	Group	*	0.0553282
Tauroursodeoxycholic acid	uncultured_Desulfovibrionales_bacterium	-0.438896	0.0528721	Group		0.348063
Tauroursodeoxycholic acid	Firmicutes_bacterium_M10-2	0.722615	0.000319637	Group	***	0.00355152
Tauroursodeoxycholic acid	uncultured_Anaerovibrio_sp.	0.442038	0.0510043	Group		0.147537
Tauroursodeoxycholic acid	Dorea_sp._5-2	-0.33744	0.145673	Group		0.265055
Tauroursodeoxycholic acid	uncultured_Firmicutes_bacterium	0.387835	0.0910954	Group		0.215191
Tauroursodeoxycholic acid	Mucispirillum_schaedleri	-0.718799	0.000355901	Group	***	0.0177951
Tauroursodeoxycholic acid	uncultured_Anaeroplasma_sp.	0.031446	0.895295	Group		0.932599
Tauroursodeoxycholic acid	uncultured_Erysipelotrichales_bacterium	0.416416	0.067799	Group		0.123271
Tauroursodeoxycholic acid	uncultured_Eubacteriaceae_bacterium	-0.395467	0.0843705	Group		0.196211
Tauroursodeoxycholic acid	Firmicutes_bacterium_CAG_194_44_15	0.618423	0.00365468	Group	**	0.091367
Tauroursodeoxycholic acid	Lachnospiraceae_bacterium_A2	-0.393039	0.0864682	Group		0.147931
Tauroursodeoxycholic acid	Bacteroidales_bacterium_DJF_B268	-0.251568	0.284649	Group		0.570307
Tauroursodeoxycholic acid	uncultured_Bacteroidetes_bacterium	-0.23984	0.30844	Group		0.474524
L-Glutamine	Ambiguous_taxa	0.572932	0.0094108	Group	**	0.0247653
L-Glutamine	uncultured_Bacteroidales_bacterium	-0.625564	0.00389246	Group	**	0.0180657
L-Glutamine	gut_metagenome	-0.651128	0.00239933	Group	**	0.00666481
L-Glutamine	uncultured_Allobaculum_sp.	0.538346	0.0157066	Group	*	0.0429079
L-Glutamine	Lachnospiraceae_bacterium_COE1	0.712782	0.000607059	Group	***	0.00867227
L-Glutamine	Lachnospiraceae_bacterium_10-1	0.35188	0.128536	Group		0.262289
L-Glutamine	Lactobacillus_gasseri	-0.36391	0.115314	Group		0.377162
L-Glutamine	Lactobacillus_acidophilus	-0.756391	0.000173236	Group	***	0.00303344
L-Glutamine	human_gut_metagenome	0.649097	0.00195735	Group	**	0.00889704
L-Glutamine	uncultured_rumen_bacterium	-0.798496	3.08e-05	Group	***	0.00307505
L-Glutamine	Lachnospiraceae_bacterium_A4	0.55188	0.0129274	Group	*	0.026932
L-Glutamine	metagenome	0.365414	0.113735	Group		0.199535
L-Glutamine	Burkholderiales_bacterium_YL45	0.446617	0.0498458	Group	*	0.0874488
L-Glutamine	bacterium_NLAE-zl-P241	0.312782	0.179071	Group		0.319769
L-Glutamine	Clostridium_sp._Culture_Jar-13	0.531627	0.0158472	Group	*	0.0376308
L-Glutamine	Faecalibaculum_rodentium	0.755115	0.000118715	Group	***	0.00197859
L-Glutamine	Lachnospiraceae_bacterium_28-4	0.790523	3.35e-05	Group	***	0.00193747
L-Glutamine	Clostridium_sp._Clone-44	0.409023	0.0745263	Group		0.207017
L-Glutamine	uncultured_Oscillospira_sp.	0.530827	0.0174489	Group	*	0.0434524
L-Glutamine	uncultured_Desulfovibrionales_bacterium	0.409179	0.07322	Group		0.348063
L-Glutamine	Firmicutes_bacterium_M10-2	-0.770351	7.08e-05	Group	***	0.00176917
L-Glutamine	uncultured_Anaerovibrio_sp.	-0.593686	0.00578506	Group	**	0.100025
L-Glutamine	Dorea_sp._5-2	0.446079	0.0486761	Group	*	0.173843
L-Glutamine	uncultured_Firmicutes_bacterium	-0.578599	0.00752417	Group	**	0.125403
L-Glutamine	Mucispirillum_schaedleri	0.59914	0.00524422	Group	**	0.0323013
L-Glutamine	uncultured_Anaeroplasma_sp.	-0.0604732	0.800066	Group		0.896469
L-Glutamine	uncultured_Erysipelotrichales_bacterium	-0.499347	0.0249887	Group	*	0.0780898
L-Glutamine	uncultured_Eubacteriaceae_bacterium	0.207068	0.381051	Group		0.482344
L-Glutamine	Firmicutes_bacterium_CAG_194_44_15	-0.528079	0.0166957	Group	*	0.13913
L-Glutamine	Lachnospiraceae_bacterium_A2	0.50335	0.0236698	Group	*	0.0869034
L-Glutamine	Bacteroidales_bacterium_DJF_B268	0.47411	0.0346944	Group	*	0.391114
L-Glutamine	uncultured_Bacteroidetes_bacterium	0.316202	0.1744	Group		0.405582
PC(20:1(11Z)/P-16:0)	Ambiguous_taxa	0.315789	0.174755	Group		0.189951
PC(20:1(11Z)/P-16:0)	uncultured_Bacteroidales_bacterium	-0.142857	0.546535	Group		0.546535
PC(20:1(11Z)/P-16:0)	gut_metagenome	-0.308271	0.185682	Group		0.191424
PC(20:1(11Z)/P-16:0)	uncultured_Allobaculum_sp.	0.0466165	0.846202	Group		0.846202
PC(20:1(11Z)/P-16:0)	Lachnospiraceae_bacterium_COE1	0.425564	0.0627223	Group		0.0909019
PC(20:1(11Z)/P-16:0)	Lachnospiraceae_bacterium_10-1	0.38797	0.0919103	Group		0.247008
PC(20:1(11Z)/P-16:0)	Lactobacillus_gasseri	-0.378947	0.100227	Group		0.377162
PC(20:1(11Z)/P-16:0)	Lactobacillus_acidophilus	-0.437594	0.0550843	Group		0.069727
PC(20:1(11Z)/P-16:0)	human_gut_metagenome	0.510543	0.021439	Group	*	0.032983
PC(20:1(11Z)/P-16:0)	uncultured_rumen_bacterium	-0.33985	0.142825	Group		0.156951
PC(20:1(11Z)/P-16:0)	Lachnospiraceae_bacterium_A4	0.481203	0.0332671	Group	*	0.0536566
PC(20:1(11Z)/P-16:0)	metagenome	0.193985	0.410789	Group		0.44651
PC(20:1(11Z)/P-16:0)	Burkholderiales_bacterium_YL45	0.184962	0.433273	Group		0.442115
PC(20:1(11Z)/P-16:0)	bacterium_NLAE-zl-P241	0.37594	0.10312	Group		0.219404
PC(20:1(11Z)/P-16:0)	Clostridium_sp._Culture_Jar-13	0.281627	0.22901	Group		0.275915
PC(20:1(11Z)/P-16:0)	Faecalibaculum_rodentium	0.16992	0.473862	Group		0.473862
PC(20:1(11Z)/P-16:0)	Lachnospiraceae_bacterium_28-4	0.370816	0.107496	Group		0.132032
PC(20:1(11Z)/P-16:0)	Clostridium_sp._Clone-44	0.348872	0.132007	Group		0.23887
PC(20:1(11Z)/P-16:0)	uncultured_Oscillospira_sp.	0.23609	0.314828	Group		0.321253
PC(20:1(11Z)/P-16:0)	uncultured_Desulfovibrionales_bacterium	0.321552	0.166826	Group		0.40131
PC(20:1(11Z)/P-16:0)	Firmicutes_bacterium_M10-2	-0.207402	0.380267	Group		0.384108
PC(20:1(11Z)/P-16:0)	uncultured_Anaerovibrio_sp.	-0.322655	0.165293	Group		0.233738
PC(20:1(11Z)/P-16:0)	Dorea_sp._5-2	0.28312	0.226445	Group		0.328181
PC(20:1(11Z)/P-16:0)	uncultured_Firmicutes_bacterium	0.0772516	0.746151	Group		0.819946
PC(20:1(11Z)/P-16:0)	Mucispirillum_schaedleri	0.208766	0.377073	Group		0.401141
PC(20:1(11Z)/P-16:0)	uncultured_Anaeroplasma_sp.	-0.316879	0.173429	Group		0.50747
PC(20:1(11Z)/P-16:0)	uncultured_Erysipelotrichales_bacterium	-0.178212	0.45222	Group		0.481085
PC(20:1(11Z)/P-16:0)	uncultured_Eubacteriaceae_bacterium	0.353035	0.126808	Group		0.242966
PC(20:1(11Z)/P-16:0)	Firmicutes_bacterium_CAG_194_44_15	-0.0473228	0.842953	Group		0.887319
PC(20:1(11Z)/P-16:0)	Lachnospiraceae_bacterium_A2	0.230818	0.327536	Group		0.380856
PC(20:1(11Z)/P-16:0)	Bacteroidales_bacterium_DJF_B268	0.372515	0.105769	Group		0.440993
PC(20:1(11Z)/P-16:0)	uncultured_Bacteroidetes_bacterium	0.24952	0.28872	Group		0.474524
PC(16:0/20:4(5Z,8Z,11Z,14Z))	Ambiguous_taxa	-0.276692	0.236703	Group		0.244023
PC(16:0/20:4(5Z,8Z,11Z,14Z))	uncultured_Bacteroidales_bacterium	0.584962	0.00778272	Group	**	0.0277954
PC(16:0/20:4(5Z,8Z,11Z,14Z))	gut_metagenome	0.520301	0.0201482	Group	*	0.0296297
PC(16:0/20:4(5Z,8Z,11Z,14Z))	uncultured_Allobaculum_sp.	-0.153383	0.516989	Group		0.522211
PC(16:0/20:4(5Z,8Z,11Z,14Z))	Lachnospiraceae_bacterium_COE1	-0.231579	0.324388	Group		0.334421
PC(16:0/20:4(5Z,8Z,11Z,14Z))	Lachnospiraceae_bacterium_10-1	-0.246617	0.293205	Group		0.431184
PC(16:0/20:4(5Z,8Z,11Z,14Z))	Lactobacillus_gasseri	0.360902	0.118522	Group		0.377162
PC(16:0/20:4(5Z,8Z,11Z,14Z))	Lactobacillus_acidophilus	0.393985	0.0866607	Group		0.09961
PC(16:0/20:4(5Z,8Z,11Z,14Z))	human_gut_metagenome	-0.194277	0.411786	Group		0.42019
PC(16:0/20:4(5Z,8Z,11Z,14Z))	uncultured_rumen_bacterium	0.22406	0.34071	Group		0.347663
PC(16:0/20:4(5Z,8Z,11Z,14Z))	Lachnospiraceae_bacterium_A4	-0.196992	0.403442	Group		0.411675
PC(16:0/20:4(5Z,8Z,11Z,14Z))	metagenome	-0.0300752	0.901328	Group		0.901328
PC(16:0/20:4(5Z,8Z,11Z,14Z))	Burkholderiales_bacterium_YL45	-0.0781955	0.743102	Group		0.743102
PC(16:0/20:4(5Z,8Z,11Z,14Z))	bacterium_NLAE-zl-P241	0.0240601	0.921499	Group		0.935909
PC(16:0/20:4(5Z,8Z,11Z,14Z))	Clostridium_sp._Culture_Jar-13	-0.168675	0.477156	Group		0.497037
PC(16:0/20:4(5Z,8Z,11Z,14Z))	Faecalibaculum_rodentium	-0.396226	0.0837224	Group		0.0996695
PC(16:0/20:4(5Z,8Z,11Z,14Z))	Lachnospiraceae_bacterium_28-4	-0.444528	0.0495599	Group	*	0.0688331
PC(16:0/20:4(5Z,8Z,11Z,14Z))	Clostridium_sp._Clone-44	-0.302256	0.194757	Group		0.314124
PC(16:0/20:4(5Z,8Z,11Z,14Z))	uncultured_Oscillospira_sp.	-0.342857	0.139151	Group		0.163707
PC(16:0/20:4(5Z,8Z,11Z,14Z))	uncultured_Desulfovibrionales_bacterium	-0.0464803	0.845717	Group		0.865528
PC(16:0/20:4(5Z,8Z,11Z,14Z))	Firmicutes_bacterium_M10-2	0.396698	0.0833211	Group		0.102866
PC(16:0/20:4(5Z,8Z,11Z,14Z))	uncultured_Anaerovibrio_sp.	0.692633	0.00071213	Group	***	0.058397
PC(16:0/20:4(5Z,8Z,11Z,14Z))	Dorea_sp._5-2	-0.128392	0.589573	Group		0.701872
PC(16:0/20:4(5Z,8Z,11Z,14Z))	uncultured_Firmicutes_bacterium	0.386258	0.0925322	Group		0.215191
PC(16:0/20:4(5Z,8Z,11Z,14Z))	Mucispirillum_schaedleri	-0.224041	0.342328	Group		0.376185
PC(16:0/20:4(5Z,8Z,11Z,14Z))	uncultured_Anaeroplasma_sp.	-0.384609	0.0940526	Group		0.458919
PC(16:0/20:4(5Z,8Z,11Z,14Z))	uncultured_Erysipelotrichales_bacterium	0.158803	0.503672	Group		0.524659
PC(16:0/20:4(5Z,8Z,11Z,14Z))	uncultured_Eubacteriaceae_bacterium	-0.295327	0.206185	Group		0.303213
PC(16:0/20:4(5Z,8Z,11Z,14Z))	Firmicutes_bacterium_CAG_194_44_15	0.219406	0.352668	Group		0.542566
PC(16:0/20:4(5Z,8Z,11Z,14Z))	Lachnospiraceae_bacterium_A2	-0.321662	0.166673	Group		0.225234
PC(16:0/20:4(5Z,8Z,11Z,14Z))	Bacteroidales_bacterium_DJF_B268	0.125784	0.597215	Group		0.71097
PC(16:0/20:4(5Z,8Z,11Z,14Z))	uncultured_Bacteroidetes_bacterium	-0.232312	0.324327	Group		0.491404
Indoleacrylic acid	Ambiguous_taxa	0.499248	0.0265576	Group	*	0.0474242
Indoleacrylic acid	uncultured_Bacteroidales_bacterium	-0.646617	0.00262115	Group	**	0.0180657
Indoleacrylic acid	gut_metagenome	-0.73985	0.000290025	Group	***	0.00216501
Indoleacrylic acid	uncultured_Allobaculum_sp.	0.533835	0.0167341	Group	*	0.0429079
Indoleacrylic acid	Lachnospiraceae_bacterium_COE1	0.535338	0.0163857	Group	*	0.0371869
Indoleacrylic acid	Lachnospiraceae_bacterium_10-1	0.299248	0.199406	Group		0.332344
Indoleacrylic acid	Lactobacillus_gasseri	-0.234586	0.317995	Group		0.540647
Indoleacrylic acid	Lactobacillus_acidophilus	-0.655639	0.00219322	Group	**	0.00684919
Indoleacrylic acid	human_gut_metagenome	0.525603	0.017309	Group	*	0.0283755
Indoleacrylic acid	uncultured_rumen_bacterium	-0.505263	0.0245795	Group	*	0.0455176
Indoleacrylic acid	Lachnospiraceae_bacterium_A4	0.607519	0.00535194	Group	**	0.014842
Indoleacrylic acid	metagenome	0.381955	0.0973949	Group		0.187298
Indoleacrylic acid	Burkholderiales_bacterium_YL45	0.520301	0.0201482	Group	*	0.0491419
Indoleacrylic acid	bacterium_NLAE-zl-P241	0.243609	0.299285	Group		0.399047
Indoleacrylic acid	Clostridium_sp._Culture_Jar-13	0.605422	0.00467368	Group	**	0.021244
Indoleacrylic acid	Faecalibaculum_rodentium	0.59891	0.00526616	Group	**	0.0148315
Indoleacrylic acid	Lachnospiraceae_bacterium_28-4	0.635577	0.00259827	Group	**	0.00895953
Indoleacrylic acid	Clostridium_sp._Clone-44	0.314286	0.176904	Group		0.290006
Indoleacrylic acid	uncultured_Oscillospira_sp.	0.566917	0.0103238	Group	*	0.0320093
Indoleacrylic acid	uncultured_Desulfovibrionales_bacterium	0.349745	0.130634	Group		0.380432
Indoleacrylic acid	Firmicutes_bacterium_M10-2	-0.590931	0.00607509	Group	**	0.0178679
Indoleacrylic acid	uncultured_Anaerovibrio_sp.	-0.348468	0.132142	Group		0.197227
Indoleacrylic acid	Dorea_sp._5-2	0.324272	0.163064	Group		0.270364
Indoleacrylic acid	uncultured_Firmicutes_bacterium	-0.416213	0.0679471	Group		0.203246
Indoleacrylic acid	Mucispirillum_schaedleri	0.519368	0.0189337	Group	*	0.0556873
Indoleacrylic acid	uncultured_Anaeroplasma_sp.	-0.162068	0.494824	Group		0.668322
Indoleacrylic acid	uncultured_Erysipelotrichales_bacterium	-0.48876	0.0287578	Group	*	0.0860251
Indoleacrylic acid	uncultured_Eubacteriaceae_bacterium	0.385283	0.0934292	Group		0.203107
Indoleacrylic acid	Firmicutes_bacterium_CAG_194_44_15	-0.361374	0.117466	Group		0.317475
Indoleacrylic acid	Lachnospiraceae_bacterium_A2	0.562677	0.00980125	Group	**	0.0688797
Indoleacrylic acid	Bacteroidales_bacterium_DJF_B268	-0.0411217	0.863333	Group		0.890034
Indoleacrylic acid	uncultured_Bacteroidetes_bacterium	0.355996	0.123431	Group		0.353091
Pectic acid	Ambiguous_taxa	0.609023	0.00521528	Group	**	0.0193159
Pectic acid	uncultured_Bacteroidales_bacterium	-0.578947	0.00856506	Group	**	0.0295347
Pectic acid	gut_metagenome	-0.63609	0.00320512	Group	**	0.0080128
Pectic acid	uncultured_Allobaculum_sp.	0.437594	0.0550843	Group		0.0834611
Pectic acid	Lachnospiraceae_bacterium_COE1	0.730827	0.000375653	Group	***	0.00751306
Pectic acid	Lachnospiraceae_bacterium_10-1	0.479699	0.0338819	Group	*	0.195215
Pectic acid	Lactobacillus_gasseri	-0.365414	0.113735	Group		0.377162
Pectic acid	Lactobacillus_acidophilus	-0.754887	0.000182006	Group	***	0.00303344
Pectic acid	human_gut_metagenome	0.71988	0.000345286	Group	***	0.00234714
Pectic acid	uncultured_rumen_bacterium	-0.609023	0.00521528	Group	**	0.0168235
Pectic acid	Lachnospiraceae_bacterium_A4	0.666165	0.00176841	Group	**	0.00884203
Pectic acid	metagenome	0.222556	0.344032	Group		0.403144
Pectic acid	Burkholderiales_bacterium_YL45	0.542857	0.0147309	Group	*	0.0433263
Pectic acid	bacterium_NLAE-zl-P241	0.496241	0.0275933	Group	*	0.140616
Pectic acid	Clostridium_sp._Culture_Jar-13	0.686748	0.000824428	Group	***	0.00824428
Pectic acid	Faecalibaculum_rodentium	0.603482	0.00484414	Group	**	0.0144484
Pectic acid	Lachnospiraceae_bacterium_28-4	0.707785	0.000480819	Group	***	0.00343442
Pectic acid	Clostridium_sp._Clone-44	0.366917	0.112171	Group		0.218721
Pectic acid	uncultured_Oscillospira_sp.	0.538346	0.0157066	Group	*	0.0413331
Pectic acid	uncultured_Desulfovibrionales_bacterium	0.475471	0.0341055	Group	*	0.348063
Pectic acid	Firmicutes_bacterium_M10-2	-0.627145	0.00308023	Group	**	0.0144804
Pectic acid	uncultured_Anaerovibrio_sp.	-0.358147	0.12102	Group		0.185184
Pectic acid	Dorea_sp._5-2	0.564595	0.00950043	Group	**	0.110813
Pectic acid	uncultured_Firmicutes_bacterium	-0.386258	0.0925322	Group		0.215191
Pectic acid	Mucispirillum_schaedleri	0.633086	0.0027336	Group	**	0.0323013
Pectic acid	uncultured_Anaeroplasma_sp.	-0.24673	0.294322	Group		0.524073
Pectic acid	uncultured_Erysipelotrichales_bacterium	-0.486995	0.0294272	Group	*	0.0860251
Pectic acid	uncultured_Eubacteriaceae_bacterium	0.406499	0.0753078	Group		0.183677
Pectic acid	Firmicutes_bacterium_CAG_194_44_15	-0.443113	0.0503766	Group		0.201506
Pectic acid	Lachnospiraceae_bacterium_A2	0.626638	0.00311138	Group	**	0.049461
Pectic acid	Bacteroidales_bacterium_DJF_B268	0.31446	0.176916	Group		0.460082
Pectic acid	uncultured_Bacteroidetes_bacterium	0.471077	0.0360348	Group	*	0.327589
PC(14:0/20:3(8Z,11Z,14Z))	Ambiguous_taxa	-0.514286	0.021836	Group	*	0.0411999
PC(14:0/20:3(8Z,11Z,14Z))	uncultured_Bacteroidales_bacterium	0.83609	0	Group	***	0
PC(14:0/20:3(8Z,11Z,14Z))	gut_metagenome	0.8	2.83e-05	Group	***	0.000566524
PC(14:0/20:3(8Z,11Z,14Z))	uncultured_Allobaculum_sp.	-0.524812	0.0189528	Group	*	0.0449877
PC(14:0/20:3(8Z,11Z,14Z))	Lachnospiraceae_bacterium_COE1	-0.478195	0.0345058	Group	*	0.0565668
PC(14:0/20:3(8Z,11Z,14Z))	Lachnospiraceae_bacterium_10-1	-0.369925	0.109091	Group		0.251417
PC(14:0/20:3(8Z,11Z,14Z))	Lactobacillus_gasseri	0.428571	0.0607406	Group		0.377162
PC(14:0/20:3(8Z,11Z,14Z))	Lactobacillus_acidophilus	0.655639	0.00219322	Group	**	0.00684919
PC(14:0/20:3(8Z,11Z,14Z))	human_gut_metagenome	-0.56476	0.00947491	Group	**	0.0201594
PC(14:0/20:3(8Z,11Z,14Z))	uncultured_rumen_bacterium	0.458647	0.0434755	Group	*	0.0639345
PC(14:0/20:3(8Z,11Z,14Z))	Lachnospiraceae_bacterium_A4	-0.487218	0.0308957	Group	*	0.0523657
PC(14:0/20:3(8Z,11Z,14Z))	metagenome	-0.406015	0.076843	Group		0.170762
PC(14:0/20:3(8Z,11Z,14Z))	Burkholderiales_bacterium_YL45	-0.553383	0.0126451	Group	*	0.0407906
PC(14:0/20:3(8Z,11Z,14Z))	bacterium_NLAE-zl-P241	-0.47218	0.0370929	Group	*	0.17474
PC(14:0/20:3(8Z,11Z,14Z))	Clostridium_sp._Culture_Jar-13	-0.471386	0.0358962	Group	*	0.0677288
PC(14:0/20:3(8Z,11Z,14Z))	Faecalibaculum_rodentium	-0.635485	0.00260318	Group	**	0.0094046
PC(14:0/20:3(8Z,11Z,14Z))	Lachnospiraceae_bacterium_28-4	-0.553592	0.0113331	Group	*	0.0217944
PC(14:0/20:3(8Z,11Z,14Z))	Clostridium_sp._Clone-44	-0.4	0.0816402	Group		0.208699
PC(14:0/20:3(8Z,11Z,14Z))	uncultured_Oscillospira_sp.	-0.566917	0.0103238	Group	*	0.0320093
PC(14:0/20:3(8Z,11Z,14Z))	uncultured_Desulfovibrionales_bacterium	-0.261357	0.265688	Group		0.426328
PC(14:0/20:3(8Z,11Z,14Z))	Firmicutes_bacterium_M10-2	0.607392	0.00450574	Group	**	0.0166879
PC(14:0/20:3(8Z,11Z,14Z))	uncultured_Anaerovibrio_sp.	0.649613	0.00193581	Group	**	0.064527
PC(14:0/20:3(8Z,11Z,14Z))	Dorea_sp._5-2	-0.426327	0.0608716	Group		0.190224
PC(14:0/20:3(8Z,11Z,14Z))	uncultured_Firmicutes_bacterium	0.499771	0.0248463	Group	*	0.172503
PC(14:0/20:3(8Z,11Z,14Z))	Mucispirillum_schaedleri	-0.426018	0.0610791	Group		0.107156
PC(14:0/20:3(8Z,11Z,14Z))	uncultured_Anaeroplasma_sp.	0.0507975	0.831575	Group		0.903886
PC(14:0/20:3(8Z,11Z,14Z))	uncultured_Erysipelotrichales_bacterium	0.603451	0.00484696	Group	**	0.0372843
PC(14:0/20:3(8Z,11Z,14Z))	uncultured_Eubacteriaceae_bacterium	-0.638178	0.00246299	Group	**	0.0240071
PC(14:0/20:3(8Z,11Z,14Z))	Firmicutes_bacterium_CAG_194_44_15	0.129062	0.587615	Group		0.734519
PC(14:0/20:3(8Z,11Z,14Z))	Lachnospiraceae_bacterium_A2	-0.606245	0.00460295	Group	**	0.049461
PC(14:0/20:3(8Z,11Z,14Z))	Bacteroidales_bacterium_DJF_B268	-0.145136	0.541518	Group		0.685435
PC(14:0/20:3(8Z,11Z,14Z))	uncultured_Bacteroidetes_bacterium	-0.473228	0.03508	Group	*	0.327589
Uridine diphosphate glucose	Ambiguous_taxa	-0.640602	0.00294296	Group	**	0.0148365
Uridine diphosphate glucose	uncultured_Bacteroidales_bacterium	0.705263	0.000732211	Group	***	0.00915264
Uridine diphosphate glucose	gut_metagenome	0.792481	4.18e-05	Group	***	0.000696789
Uridine diphosphate glucose	uncultured_Allobaculum_sp.	-0.607519	0.00535194	Group	**	0.0205844
Uridine diphosphate glucose	Lachnospiraceae_bacterium_COE1	-0.697744	0.000877514	Group	***	0.00983647
Uridine diphosphate glucose	Lachnospiraceae_bacterium_10-1	-0.36391	0.115314	Group		0.256254
Uridine diphosphate glucose	Lactobacillus_gasseri	0.434586	0.0569223	Group		0.377162
Uridine diphosphate glucose	Lactobacillus_acidophilus	0.815038	1.03e-05	Group	***	0.000813663
Uridine diphosphate glucose	human_gut_metagenome	-0.716868	0.000375542	Group	***	0.00234714
Uridine diphosphate glucose	uncultured_rumen_bacterium	0.735338	0.00033065	Group	***	0.00472356
Uridine diphosphate glucose	Lachnospiraceae_bacterium_A4	-0.678195	0.00136819	Group	**	0.00720102
Uridine diphosphate glucose	metagenome	-0.577444	0.0087704	Group	**	0.0591416
Uridine diphosphate glucose	Burkholderiales_bacterium_YL45	-0.52782	0.0181883	Group	*	0.0466366
Uridine diphosphate glucose	bacterium_NLAE-zl-P241	-0.415038	0.0700529	Group		0.207185
Uridine diphosphate glucose	Clostridium_sp._Culture_Jar-13	-0.588856	0.00630144	Group	**	0.0233387
Uridine diphosphate glucose	Faecalibaculum_rodentium	-0.675108	0.001091	Group	**	0.00519526
Uridine diphosphate glucose	Lachnospiraceae_bacterium_28-4	-0.724333	0.000304379	Group	***	0.00304379
Uridine diphosphate glucose	Clostridium_sp._Clone-44	-0.466165	0.0398311	Group	*	0.159325
Uridine diphosphate glucose	uncultured_Oscillospira_sp.	-0.691729	0.00100994	Group	**	0.00721384
Uridine diphosphate glucose	uncultured_Desulfovibrionales_bacterium	-0.478519	0.0328154	Group	*	0.348063
Uridine diphosphate glucose	Firmicutes_bacterium_M10-2	0.74566	0.000160731	Group	***	0.00229615
Uridine diphosphate glucose	uncultured_Anaerovibrio_sp.	0.672198	0.00116794	Group	**	0.058397
Uridine diphosphate glucose	Dorea_sp._5-2	-0.434557	0.0555373	Group		0.190224
Uridine diphosphate glucose	uncultured_Firmicutes_bacterium	0.495041	0.0264714	Group	*	0.172503
Uridine diphosphate glucose	Mucispirillum_schaedleri	-0.584714	0.00677395	Group	**	0.0356524
Uridine diphosphate glucose	uncultured_Anaeroplasma_sp.	0.261244	0.265901	Group		0.524073
Uridine diphosphate glucose	uncultured_Erysipelotrichales_bacterium	0.63874	0.00243454	Group	**	0.0270504
Uridine diphosphate glucose	uncultured_Eubacteriaceae_bacterium	-0.398861	0.0815004	Group		0.194048
Uridine diphosphate glucose	Firmicutes_bacterium_CAG_194_44_15	0.269955	0.249704	Group		0.4459
Uridine diphosphate glucose	Lachnospiraceae_bacterium_A2	-0.523743	0.0177815	Group	*	0.0773107
Uridine diphosphate glucose	Bacteroidales_bacterium_DJF_B268	-0.47411	0.0346944	Group	*	0.391114
Uridine diphosphate glucose	uncultured_Bacteroidetes_bacterium	-0.372129	0.106159	Group		0.353091
Xanthosine	Ambiguous_taxa	0.398496	0.0828741	Group		0.106249
Xanthosine	uncultured_Bacteroidales_bacterium	-0.512782	0.0222752	Group	*	0.0473366
Xanthosine	gut_metagenome	-0.500752	0.0260515	Group	*	0.035687
Xanthosine	uncultured_Allobaculum_sp.	0.512782	0.0222752	Group	*	0.0464067
Xanthosine	Lachnospiraceae_bacterium_COE1	0.369925	0.109091	Group		0.133537
Xanthosine	Lachnospiraceae_bacterium_10-1	0.037594	0.8762	Group		0.917934
Xanthosine	Lactobacillus_gasseri	-0.0827068	0.728677	Group		0.85414
Xanthosine	Lactobacillus_acidophilus	-0.529323	0.0178155	Group	*	0.0292057
Xanthosine	human_gut_metagenome	0.516567	0.0197022	Group	*	0.0312733
Xanthosine	uncultured_rumen_bacterium	-0.386466	0.0932592	Group		0.111023
Xanthosine	Lachnospiraceae_bacterium_A4	0.455639	0.0450045	Group	*	0.0673304
Xanthosine	metagenome	0.584962	0.00778272	Group	**	0.0591416
Xanthosine	Burkholderiales_bacterium_YL45	0.409023	0.0745263	Group		0.116447
Xanthosine	bacterium_NLAE-zl-P241	0.27218	0.244681	Group		0.376432
Xanthosine	Clostridium_sp._Culture_Jar-13	0.590362	0.00613651	Group	**	0.0233387
Xanthosine	Faecalibaculum_rodentium	0.415275	0.0686332	Group		0.0847323
Xanthosine	Lachnospiraceae_bacterium_28-4	0.458819	0.0418673	Group	*	0.0606773
Xanthosine	Clostridium_sp._Clone-44	0.135338	0.568108	Group		0.668362
Xanthosine	uncultured_Oscillospira_sp.	0.619549	0.00433693	Group	**	0.0188562
Xanthosine	uncultured_Desulfovibrionales_bacterium	0.256785	0.274443	Group		0.428817
Xanthosine	Firmicutes_bacterium_M10-2	-0.500399	0.0246366	Group	*	0.0410609
Xanthosine	uncultured_Anaerovibrio_sp.	-0.454944	0.0438553	Group	*	0.147537
Xanthosine	Dorea_sp._5-2	0.528382	0.0166219	Group	*	0.110813
Xanthosine	uncultured_Firmicutes_bacterium	-0.441438	0.051357	Group		0.181184
Xanthosine	Mucispirillum_schaedleri	0.360672	0.118232	Group		0.172701
Xanthosine	uncultured_Anaeroplasma_sp.	-0.179001	0.450189	Group		0.651724
Xanthosine	uncultured_Erysipelotrichales_bacterium	-0.446412	0.048488	Group	*	0.101017
Xanthosine	uncultured_Eubacteriaceae_bacterium	0.281749	0.2288	Group		0.322253
Xanthosine	Firmicutes_bacterium_CAG_194_44_15	-0.0709842	0.766172	Group		0.845739
Xanthosine	Lachnospiraceae_bacterium_A2	0.456074	0.0432682	Group	*	0.0972208
Xanthosine	Bacteroidales_bacterium_DJF_B268	0.425731	0.0612722	Group		0.426871
Xanthosine	uncultured_Bacteroidetes_bacterium	0.267804	0.253644	Group		0.451969
2'-Deoxyguanosine 5'-monophosphate	Ambiguous_taxa	-0.341353	0.14098	Group		0.162045
2'-Deoxyguanosine 5'-monophosphate	uncultured_Bacteroidales_bacterium	0.547368	0.0138052	Group	*	0.0352708
2'-Deoxyguanosine 5'-monophosphate	gut_metagenome	0.577444	0.0087704	Group	**	0.0171969
2'-Deoxyguanosine 5'-monophosphate	uncultured_Allobaculum_sp.	-0.290226	0.213809	Group		0.229902
2'-Deoxyguanosine 5'-monophosphate	Lachnospiraceae_bacterium_COE1	-0.410526	0.0733881	Group		0.103363
2'-Deoxyguanosine 5'-monophosphate	Lachnospiraceae_bacterium_10-1	-0.336842	0.146569	Group		0.26994
2'-Deoxyguanosine 5'-monophosphate	Lactobacillus_gasseri	0.520301	0.0201482	Group	*	0.377162
2'-Deoxyguanosine 5'-monophosphate	Lactobacillus_acidophilus	0.524812	0.0189528	Group	*	0.0300838
2'-Deoxyguanosine 5'-monophosphate	human_gut_metagenome	-0.325302	0.161654	Group		0.179616
2'-Deoxyguanosine 5'-monophosphate	uncultured_rumen_bacterium	0.508271	0.0236359	Group	*	0.044596
2'-Deoxyguanosine 5'-monophosphate	Lachnospiraceae_bacterium_A4	-0.317293	0.172625	Group		0.187636
2'-Deoxyguanosine 5'-monophosphate	metagenome	-0.0676692	0.777083	Group		0.809461
2'-Deoxyguanosine 5'-monophosphate	Burkholderiales_bacterium_YL45	-0.511278	0.0227216	Group	*	0.0528409
2'-Deoxyguanosine 5'-monophosphate	bacterium_NLAE-zl-P241	-0.407519	0.0756779	Group		0.207185
2'-Deoxyguanosine 5'-monophosphate	Clostridium_sp._Culture_Jar-13	-0.245482	0.29685	Group		0.341207
2'-Deoxyguanosine 5'-monophosphate	Faecalibaculum_rodentium	-0.341364	0.140752	Group		0.156391
2'-Deoxyguanosine 5'-monophosphate	Lachnospiraceae_bacterium_28-4	-0.349003	0.131508	Group		0.152916
2'-Deoxyguanosine 5'-monophosphate	Clostridium_sp._Clone-44	-0.386466	0.0932592	Group		0.208699
2'-Deoxyguanosine 5'-monophosphate	uncultured_Oscillospira_sp.	-0.0255639	0.916451	Group		0.916451
2'-Deoxyguanosine 5'-monophosphate	uncultured_Desulfovibrionales_bacterium	-0.223258	0.344063	Group		0.45875
2'-Deoxyguanosine 5'-monophosphate	Firmicutes_bacterium_M10-2	0.339086	0.143594	Group		0.161342
2'-Deoxyguanosine 5'-monophosphate	uncultured_Anaerovibrio_sp.	0.260275	0.267742	Group		0.318741
2'-Deoxyguanosine 5'-monophosphate	Dorea_sp._5-2	-0.232093	0.324796	Group		0.427363
2'-Deoxyguanosine 5'-monophosphate	uncultured_Firmicutes_bacterium	0.140314	0.55517	Group		0.653141
2'-Deoxyguanosine 5'-monophosphate	Mucispirillum_schaedleri	-0.549071	0.0121646	Group	*	0.046787
2'-Deoxyguanosine 5'-monophosphate	uncultured_Anaeroplasma_sp.	0.295109	0.206535	Group		0.50747
2'-Deoxyguanosine 5'-monophosphate	uncultured_Erysipelotrichales_bacterium	0.65462	0.00173669	Group	**	0.0270504
2'-Deoxyguanosine 5'-monophosphate	uncultured_Eubacteriaceae_bacterium	-0.302116	0.195454	Group		0.296143
2'-Deoxyguanosine 5'-monophosphate	Firmicutes_bacterium_CAG_194_44_15	-0.0236614	0.921125	Group		0.9247
2'-Deoxyguanosine 5'-monophosphate	Lachnospiraceae_bacterium_A2	-0.342055	0.139897	Group		0.20573
2'-Deoxyguanosine 5'-monophosphate	Bacteroidales_bacterium_DJF_B268	-0.343488	0.138138	Group		0.440993
2'-Deoxyguanosine 5'-monophosphate	uncultured_Bacteroidetes_bacterium	-0.198971	0.400356	Group		0.563882
L-Lysine	Ambiguous_taxa	0.425564	0.0627223	Group		0.0871143
L-Lysine	uncultured_Bacteroidales_bacterium	-0.192481	0.414491	Group		0.418677
L-Lysine	gut_metagenome	-0.410526	0.0733881	Group		0.0843541
L-Lysine	uncultured_Allobaculum_sp.	0.342857	0.139151	Group		0.163707
L-Lysine	Lachnospiraceae_bacterium_COE1	0.237594	0.311681	Group		0.324667
L-Lysine	Lachnospiraceae_bacterium_10-1	0.196992	0.403442	Group		0.52395
L-Lysine	Lactobacillus_gasseri	-0.23609	0.314828	Group		0.540647
L-Lysine	Lactobacillus_acidophilus	-0.386466	0.0932592	Group		0.104786
L-Lysine	human_gut_metagenome	0.317771	0.172155	Group		0.187125
L-Lysine	uncultured_rumen_bacterium	-0.246617	0.293205	Group		0.305422
L-Lysine	Lachnospiraceae_bacterium_A4	0.61203	0.00495059	Group	**	0.0145186
L-Lysine	metagenome	0.598496	0.0062353	Group	**	0.0591416
L-Lysine	Burkholderiales_bacterium_YL45	0.192481	0.414491	Group		0.42731
L-Lysine	bacterium_NLAE-zl-P241	0.0781955	0.743102	Group		0.795669
L-Lysine	Clostridium_sp._Culture_Jar-13	0.218374	0.354994	Group		0.385863
L-Lysine	Faecalibaculum_rodentium	0.204209	0.387808	Group		0.391726
L-Lysine	Lachnospiraceae_bacterium_28-4	0.157202	0.508038	Group		0.523751
L-Lysine	Clostridium_sp._Clone-44	0.192481	0.414491	Group		0.538299
L-Lysine	uncultured_Oscillospira_sp.	0.512782	0.0222752	Group	*	0.0506255
L-Lysine	uncultured_Desulfovibrionales_bacterium	0.0739113	0.756803	Group		0.788336
L-Lysine	Firmicutes_bacterium_M10-2	-0.278182	0.234997	Group		0.244789
L-Lysine	uncultured_Anaerovibrio_sp.	-0.368903	0.109465	Group		0.18385
L-Lysine	Dorea_sp._5-2	-0.0625499	0.79334	Group		0.862326
L-Lysine	uncultured_Firmicutes_bacterium	-0.0725219	0.761246	Group		0.827441
L-Lysine	Mucispirillum_schaedleri	0.22489	0.340455	Group		0.376185
L-Lysine	uncultured_Anaeroplasma_sp.	-0.253987	0.279888	Group		0.524073
L-Lysine	uncultured_Erysipelotrichales_bacterium	-0.224088	0.342224	Group		0.380249
L-Lysine	uncultured_Eubacteriaceae_bacterium	0.335213	0.148518	Group		0.255446
L-Lysine	Firmicutes_bacterium_CAG_194_44_15	-0.0957211	0.688098	Group		0.809527
L-Lysine	Lachnospiraceae_bacterium_A2	0.0880631	0.711986	Group		0.749459
L-Lysine	Bacteroidales_bacterium_DJF_B268	0.13546	0.569069	Group		0.702554
L-Lysine	uncultured_Bacteroidetes_bacterium	0.00107552	0.996409	Group		0.996409
Caproic acid	Ambiguous_taxa	-0.609023	0.00521528	Group	**	0.0193159
Caproic acid	uncultured_Bacteroidales_bacterium	0.616541	0.00457439	Group	**	0.0180657
Caproic acid	gut_metagenome	0.762406	0.000141345	Group	***	0.00141345
Caproic acid	uncultured_Allobaculum_sp.	-0.378947	0.100227	Group		0.139204
Caproic acid	Lachnospiraceae_bacterium_COE1	-0.500752	0.0260515	Group	*	0.0473664
Caproic acid	Lachnospiraceae_bacterium_10-1	-0.47218	0.0370929	Group	*	0.195226
Caproic acid	Lactobacillus_gasseri	0.166917	0.48018	Group		0.685564
Caproic acid	Lactobacillus_acidophilus	0.6	0.00608027	Group	**	0.0152007
Caproic acid	human_gut_metagenome	-0.569278	0.00879743	Group	**	0.0199942
Caproic acid	uncultured_rumen_bacterium	0.553383	0.0126451	Group	*	0.0294072
Caproic acid	Lachnospiraceae_bacterium_A4	-0.637594	0.00311567	Group	**	0.0111274
Caproic acid	metagenome	-0.221053	0.347374	Group		0.403144
Caproic acid	Burkholderiales_bacterium_YL45	-0.368421	0.110623	Group		0.153643
Caproic acid	bacterium_NLAE-zl-P241	-0.24812	0.290194	Group		0.397526
Caproic acid	Clostridium_sp._Culture_Jar-13	-0.641567	0.00229557	Group	**	0.0143473
Caproic acid	Faecalibaculum_rodentium	-0.487662	0.0291727	Group	*	0.044201
Caproic acid	Lachnospiraceae_bacterium_28-4	-0.676194	0.00106339	Group	**	0.0051545
Caproic acid	Clostridium_sp._Clone-44	-0.607519	0.00535194	Group	**	0.115595
Caproic acid	uncultured_Oscillospira_sp.	-0.654135	0.00226023	Group	**	0.0150682
Caproic acid	uncultured_Desulfovibrionales_bacterium	-0.297169	0.203235	Group		0.40647
Caproic acid	Firmicutes_bacterium_M10-2	0.488876	0.0287139	Group	*	0.0463127
Caproic acid	uncultured_Anaerovibrio_sp.	0.576477	0.0077998	Group	**	0.100025
Caproic acid	Dorea_sp._5-2	-0.54978	0.0120309	Group	*	0.110813
Caproic acid	uncultured_Firmicutes_bacterium	0.496618	0.0259206	Group	*	0.172503
Caproic acid	Mucispirillum_schaedleri	-0.644118	0.0021759	Group	**	0.0323013
Caproic acid	uncultured_Anaeroplasma_sp.	0.316879	0.173429	Group		0.50747
Caproic acid	uncultured_Erysipelotrichales_bacterium	0.502875	0.0238231	Group	*	0.0780898
Caproic acid	uncultured_Eubacteriaceae_bacterium	-0.295327	0.206185	Group		0.303213
Caproic acid	Firmicutes_bacterium_CAG_194_44_15	0.14627	0.538327	Group		0.708325
Caproic acid	Lachnospiraceae_bacterium_A2	-0.554334	0.0112011	Group	*	0.0688797
Caproic acid	Bacteroidales_bacterium_DJF_B268	-0.239474	0.309203	Group		0.570307
Caproic acid	uncultured_Bacteroidetes_bacterium	-0.246294	0.295205	Group		0.474524
D-4'-Phosphopantothenate	Ambiguous_taxa	-0.484211	0.032064	Group	*	0.0543457
D-4'-Phosphopantothenate	uncultured_Bacteroidales_bacterium	0.667669	0.00171368	Group	**	0.0155789
D-4'-Phosphopantothenate	gut_metagenome	0.691729	0.00100994	Group	**	0.00400745
D-4'-Phosphopantothenate	uncultured_Allobaculum_sp.	-0.371429	0.107575	Group		0.145372
D-4'-Phosphopantothenate	Lachnospiraceae_bacterium_COE1	-0.517293	0.0209784	Group	*	0.042813
D-4'-Phosphopantothenate	Lachnospiraceae_bacterium_10-1	-0.270677	0.247379	Group		0.38653
D-4'-Phosphopantothenate	Lactobacillus_gasseri	0.0781955	0.743102	Group		0.85414
D-4'-Phosphopantothenate	Lactobacillus_acidophilus	0.580451	0.00836368	Group	**	0.0190084
D-4'-Phosphopantothenate	human_gut_metagenome	-0.591868	0.00597515	Group	**	0.017574
D-4'-Phosphopantothenate	uncultured_rumen_bacterium	0.52782	0.0181883	Group	*	0.0378923
D-4'-Phosphopantothenate	Lachnospiraceae_bacterium_A4	-0.565414	0.0105631	Group	*	0.0234735
D-4'-Phosphopantothenate	metagenome	-0.314286	0.176904	Group		0.2457
D-4'-Phosphopantothenate	Burkholderiales_bacterium_YL45	-0.403008	0.079214	Group		0.120021
D-4'-Phosphopantothenate	bacterium_NLAE-zl-P241	-0.234586	0.317995	Group		0.402526
D-4'-Phosphopantothenate	Clostridium_sp._Culture_Jar-13	-0.692772	0.00070965	Group	***	0.00788501
D-4'-Phosphopantothenate	Faecalibaculum_rodentium	-0.49833	0.0253327	Group	*	0.0389734
D-4'-Phosphopantothenate	Lachnospiraceae_bacterium_28-4	-0.734863	0.000223719	Group	***	0.00279649
D-4'-Phosphopantothenate	Clostridium_sp._Clone-44	-0.372932	0.106075	Group		0.212149
D-4'-Phosphopantothenate	uncultured_Oscillospira_sp.	-0.572932	0.0094108	Group	**	0.0313693
D-4'-Phosphopantothenate	uncultured_Desulfovibrionales_bacterium	-0.400036	0.0805244	Group		0.348063
D-4'-Phosphopantothenate	Firmicutes_bacterium_M10-2	0.567887	0.00900165	Group	**	0.0219552
D-4'-Phosphopantothenate	uncultured_Anaerovibrio_sp.	0.435585	0.054897	Group		0.14837
D-4'-Phosphopantothenate	Dorea_sp._5-2	-0.650189	0.00191195	Group	**	0.110813
D-4'-Phosphopantothenate	uncultured_Firmicutes_bacterium	0.457203	0.0426875	Group	*	0.173999
D-4'-Phosphopantothenate	Mucispirillum_schaedleri	-0.504941	0.0231611	Group	*	0.0609501
D-4'-Phosphopantothenate	uncultured_Anaeroplasma_sp.	0.149973	0.527975	Group		0.668322
D-4'-Phosphopantothenate	uncultured_Erysipelotrichales_bacterium	0.404065	0.0772419	Group		0.133334
D-4'-Phosphopantothenate	uncultured_Eubacteriaceae_bacterium	-0.321635	0.166711	Group		0.268888
D-4'-Phosphopantothenate	Firmicutes_bacterium_CAG_194_44_15	0.221557	0.347848	Group		0.542566
D-4'-Phosphopantothenate	Lachnospiraceae_bacterium_A2	-0.615514	0.00386491	Group	**	0.049461
D-4'-Phosphopantothenate	Bacteroidales_bacterium_DJF_B268	-0.099176	0.677411	Group		0.752623
D-4'-Phosphopantothenate	uncultured_Bacteroidetes_bacterium	-0.30222	0.195292	Group		0.424491
LysoPC(16:1(9Z)/0:0)	Ambiguous_taxa	-0.393985	0.0866607	Group		0.108326
LysoPC(16:1(9Z)/0:0)	uncultured_Bacteroidales_bacterium	0.396992	0.0841222	Group		0.10925
LysoPC(16:1(9Z)/0:0)	gut_metagenome	0.524812	0.0189528	Group	*	0.0287164
LysoPC(16:1(9Z)/0:0)	uncultured_Allobaculum_sp.	-0.356391	0.123455	Group		0.156272
LysoPC(16:1(9Z)/0:0)	Lachnospiraceae_bacterium_COE1	-0.314286	0.176904	Group		0.192287
LysoPC(16:1(9Z)/0:0)	Lachnospiraceae_bacterium_10-1	-0.147368	0.533777	Group		0.643105
LysoPC(16:1(9Z)/0:0)	Lactobacillus_gasseri	0.470677	0.037763	Group	*	0.377162
LysoPC(16:1(9Z)/0:0)	Lactobacillus_acidophilus	0.419549	0.066835	Group		0.0795655
LysoPC(16:1(9Z)/0:0)	human_gut_metagenome	-0.186747	0.430488	Group		0.434837
LysoPC(16:1(9Z)/0:0)	uncultured_rumen_bacterium	0.41203	0.0722632	Group		0.0892138
LysoPC(16:1(9Z)/0:0)	Lachnospiraceae_bacterium_A4	-0.380451	0.0988034	Group		0.11904
LysoPC(16:1(9Z)/0:0)	metagenome	-0.219549	0.350735	Group		0.403144
LysoPC(16:1(9Z)/0:0)	Burkholderiales_bacterium_YL45	-0.308271	0.185682	Group		0.226441
LysoPC(16:1(9Z)/0:0)	bacterium_NLAE-zl-P241	-0.178947	0.448625	Group		0.534078
LysoPC(16:1(9Z)/0:0)	Clostridium_sp._Culture_Jar-13	-0.10994	0.644504	Group		0.651014
LysoPC(16:1(9Z)/0:0)	Faecalibaculum_rodentium	-0.346697	0.134252	Group		0.150845
LysoPC(16:1(9Z)/0:0)	Lachnospiraceae_bacterium_28-4	-0.304626	0.191584	Group		0.210532
LysoPC(16:1(9Z)/0:0)	Clostridium_sp._Clone-44	-0.380451	0.0988034	Group		0.21022
LysoPC(16:1(9Z)/0:0)	uncultured_Oscillospira_sp.	-0.254135	0.278347	Group		0.289945
LysoPC(16:1(9Z)/0:0)	uncultured_Desulfovibrionales_bacterium	-0.170682	0.471852	Group		0.582533
LysoPC(16:1(9Z)/0:0)	Firmicutes_bacterium_M10-2	0.279828	0.232123	Group		0.24434
LysoPC(16:1(9Z)/0:0)	uncultured_Anaerovibrio_sp.	0.509795	0.0216627	Group	*	0.147537
LysoPC(16:1(9Z)/0:0)	Dorea_sp._5-2	0.0164605	0.945087	Group		0.945087
LysoPC(16:1(9Z)/0:0)	uncultured_Firmicutes_bacterium	0.0898641	0.706344	Group		0.784826
LysoPC(16:1(9Z)/0:0)	Mucispirillum_schaedleri	-0.456569	0.0430131	Group	*	0.0860649
LysoPC(16:1(9Z)/0:0)	uncultured_Anaeroplasma_sp.	0.193514	0.413661	Group		0.62676
LysoPC(16:1(9Z)/0:0)	uncultured_Erysipelotrichales_bacterium	0.37054	0.107778	Group		0.153969
LysoPC(16:1(9Z)/0:0)	uncultured_Eubacteriaceae_bacterium	-0.366613	0.111855	Group		0.222846
LysoPC(16:1(9Z)/0:0)	Firmicutes_bacterium_CAG_194_44_15	0.0731352	0.759284	Group		0.845739
LysoPC(16:1(9Z)/0:0)	Lachnospiraceae_bacterium_A2	-0.0723044	0.761942	Group		0.79369
LysoPC(16:1(9Z)/0:0)	Bacteroidales_bacterium_DJF_B268	-0.319298	0.169989	Group		0.460082
LysoPC(16:1(9Z)/0:0)	uncultured_Bacteroidetes_bacterium	-0.0193593	0.935434	Group		0.964365
Asymmetric dimethylarginine	Ambiguous_taxa	0.499248	0.0265576	Group	*	0.0474242
Asymmetric dimethylarginine	uncultured_Bacteroidales_bacterium	-0.451128	0.0473768	Group	*	0.0707116
Asymmetric dimethylarginine	gut_metagenome	-0.649624	0.00247148	Group	**	0.00667968
Asymmetric dimethylarginine	uncultured_Allobaculum_sp.	0.406015	0.076843	Group		0.111367
Asymmetric dimethylarginine	Lachnospiraceae_bacterium_COE1	0.366917	0.112171	Group		0.133537
Asymmetric dimethylarginine	Lachnospiraceae_bacterium_10-1	0.177444	0.452508	Group		0.563467
Asymmetric dimethylarginine	Lactobacillus_gasseri	-0.309774	0.18346	Group		0.458649
Asymmetric dimethylarginine	Lactobacillus_acidophilus	-0.521805	0.0197431	Group	*	0.0308487
Asymmetric dimethylarginine	human_gut_metagenome	0.319277	0.170018	Group		0.186833
Asymmetric dimethylarginine	uncultured_rumen_bacterium	-0.452632	0.0465754	Group	*	0.0660122
Asymmetric dimethylarginine	Lachnospiraceae_bacterium_A4	0.642105	0.00285961	Group	**	0.0109985
Asymmetric dimethylarginine	metagenome	0.410526	0.0733881	Group		0.166791
Asymmetric dimethylarginine	Burkholderiales_bacterium_YL45	0.290226	0.213809	Group		0.245758
Asymmetric dimethylarginine	bacterium_NLAE-zl-P241	0.126316	0.594489	Group		0.653284
Asymmetric dimethylarginine	Clostridium_sp._Culture_Jar-13	0.316265	0.174309	Group		0.215197
Asymmetric dimethylarginine	Faecalibaculum_rodentium	0.422133	0.0637346	Group		0.0813486
Asymmetric dimethylarginine	Lachnospiraceae_bacterium_28-4	0.440767	0.0517535	Group		0.0699371
Asymmetric dimethylarginine	Clostridium_sp._Clone-44	0.390977	0.0892565	Group		0.208699
Asymmetric dimethylarginine	uncultured_Oscillospira_sp.	0.485714	0.0314755	Group	*	0.0617167
Asymmetric dimethylarginine	uncultured_Desulfovibrionales_bacterium	0.214114	0.364688	Group		0.473621
Asymmetric dimethylarginine	Firmicutes_bacterium_M10-2	-0.404928	0.0765519	Group		0.0981434
Asymmetric dimethylarginine	uncultured_Anaerovibrio_sp.	-0.579704	0.00738378	Group	**	0.100025
Asymmetric dimethylarginine	Dorea_sp._5-2	0.116869	0.623646	Group		0.716834
Asymmetric dimethylarginine	uncultured_Firmicutes_bacterium	-0.228602	0.332331	Group		0.437278
Asymmetric dimethylarginine	Mucispirillum_schaedleri	0.551617	0.0116905	Group	*	0.046787
Asymmetric dimethylarginine	uncultured_Anaeroplasma_sp.	-0.176582	0.456434	Group		0.651724
Asymmetric dimethylarginine	uncultured_Erysipelotrichales_bacterium	-0.344073	0.137423	Group		0.188251
Asymmetric dimethylarginine	uncultured_Eubacteriaceae_bacterium	0.436201	0.0545155	Group		0.15019
Asymmetric dimethylarginine	Firmicutes_bacterium_CAG_194_44_15	-0.179611	0.448618	Group		0.631857
Asymmetric dimethylarginine	Lachnospiraceae_bacterium_A2	0.232672	0.323556	Group		0.380654
Asymmetric dimethylarginine	Bacteroidales_bacterium_DJF_B268	0.191095	0.419635	Group		0.591035
Asymmetric dimethylarginine	uncultured_Bacteroidetes_bacterium	0.0258124	0.913979	Group		0.952061
PC(14:1(9Z)/20:2(11Z,14Z))	Ambiguous_taxa	-0.616541	0.00457439	Group	**	0.0182975
PC(14:1(9Z)/20:2(11Z,14Z))	uncultured_Bacteroidales_bacterium	0.72782	0.000408267	Group	***	0.00768977
PC(14:1(9Z)/20:2(11Z,14Z))	gut_metagenome	0.806015	1.98e-05	Group	***	0.000496138
PC(14:1(9Z)/20:2(11Z,14Z))	uncultured_Allobaculum_sp.	-0.494737	0.0281232	Group	*	0.0530626
PC(14:1(9Z)/20:2(11Z,14Z))	Lachnospiraceae_bacterium_COE1	-0.533835	0.0167341	Group	*	0.0371869
PC(14:1(9Z)/20:2(11Z,14Z))	Lachnospiraceae_bacterium_10-1	-0.509774	0.0231751	Group	*	0.195215
PC(14:1(9Z)/20:2(11Z,14Z))	Lactobacillus_gasseri	0.279699	0.23148	Group		0.514401
PC(14:1(9Z)/20:2(11Z,14Z))	Lactobacillus_acidophilus	0.565414	0.0105631	Group	*	0.0211261
PC(14:1(9Z)/20:2(11Z,14Z))	human_gut_metagenome	-0.623495	0.00331073	Group	**	0.012262
PC(14:1(9Z)/20:2(11Z,14Z))	uncultured_rumen_bacterium	0.479699	0.0338819	Group	*	0.0555441
PC(14:1(9Z)/20:2(11Z,14Z))	Lachnospiraceae_bacterium_A4	-0.606015	0.00549153	Group	**	0.014842
PC(14:1(9Z)/20:2(11Z,14Z))	metagenome	-0.309774	0.18346	Group		0.250921
PC(14:1(9Z)/20:2(11Z,14Z))	Burkholderiales_bacterium_YL45	-0.577444	0.0087704	Group	**	0.0337323
PC(14:1(9Z)/20:2(11Z,14Z))	bacterium_NLAE-zl-P241	-0.434586	0.0569223	Group		0.189741
PC(14:1(9Z)/20:2(11Z,14Z))	Clostridium_sp._Culture_Jar-13	-0.554217	0.0112217	Group	*	0.0311714
PC(14:1(9Z)/20:2(11Z,14Z))	Faecalibaculum_rodentium	-0.551668	0.0116811	Group	*	0.0229309
PC(14:1(9Z)/20:2(11Z,14Z))	Lachnospiraceae_bacterium_28-4	-0.64009	0.00236732	Group	**	0.0084547
PC(14:1(9Z)/20:2(11Z,14Z))	Clostridium_sp._Clone-44	-0.603008	0.00577973	Group	**	0.115595
PC(14:1(9Z)/20:2(11Z,14Z))	uncultured_Oscillospira_sp.	-0.604511	0.00563412	Group	**	0.0222297
PC(14:1(9Z)/20:2(11Z,14Z))	uncultured_Desulfovibrionales_bacterium	-0.291073	0.213103	Group		0.417083
PC(14:1(9Z)/20:2(11Z,14Z))	Firmicutes_bacterium_M10-2	0.516859	0.0196208	Group	*	0.0344224
PC(14:1(9Z)/20:2(11Z,14Z))	uncultured_Anaerovibrio_sp.	0.588308	0.00636234	Group	**	0.100025
PC(14:1(9Z)/20:2(11Z,14Z))	Dorea_sp._5-2	-0.538258	0.0143545	Group	*	0.110813
PC(14:1(9Z)/20:2(11Z,14Z))	uncultured_Firmicutes_bacterium	0.329502	0.155993	Group		0.273673
PC(14:1(9Z)/20:2(11Z,14Z))	Mucispirillum_schaedleri	-0.506639	0.0226281	Group	*	0.0609501
PC(14:1(9Z)/20:2(11Z,14Z))	uncultured_Anaeroplasma_sp.	0.280595	0.230792	Group		0.50747
PC(14:1(9Z)/20:2(11Z,14Z))	uncultured_Erysipelotrichales_bacterium	0.557574	0.0106393	Group	*	0.0531966
PC(14:1(9Z)/20:2(11Z,14Z))	uncultured_Eubacteriaceae_bacterium	-0.68655	0.000828439	Group	***	0.0165688
PC(14:1(9Z)/20:2(11Z,14Z))	Firmicutes_bacterium_CAG_194_44_15	0.121533	0.60976	Group		0.743609
PC(14:1(9Z)/20:2(11Z,14Z))	Lachnospiraceae_bacterium_A2	-0.622003	0.00340895	Group	**	0.049461
PC(14:1(9Z)/20:2(11Z,14Z))	Bacteroidales_bacterium_DJF_B268	-0.0774056	0.745661	Group		0.80968
PC(14:1(9Z)/20:2(11Z,14Z))	uncultured_Bacteroidetes_bacterium	-0.471077	0.0360348	Group	*	0.327589
Threonic acid	Ambiguous_taxa	-0.434586	0.0569223	Group		0.0824961
Threonic acid	uncultured_Bacteroidales_bacterium	0.512782	0.0222752	Group	*	0.0473366
Threonic acid	gut_metagenome	0.545865	0.0141083	Group	*	0.0231284
Threonic acid	uncultured_Allobaculum_sp.	-0.56391	0.0108068	Group	*	0.0327479
Threonic acid	Lachnospiraceae_bacterium_COE1	-0.581955	0.0081662	Group	**	0.0237918
Threonic acid	Lachnospiraceae_bacterium_10-1	-0.201504	0.39256	Group		0.516527
Threonic acid	Lactobacillus_gasseri	0.132331	0.576843	Group		0.749147
Threonic acid	Lactobacillus_acidophilus	0.566917	0.0103238	Group	*	0.0211261
Threonic acid	human_gut_metagenome	-0.56476	0.00947491	Group	**	0.0201594
Threonic acid	uncultured_rumen_bacterium	0.421053	0.0657879	Group		0.0832759
Threonic acid	Lachnospiraceae_bacterium_A4	-0.556391	0.0120956	Group	*	0.0257354
Threonic acid	metagenome	-0.457143	0.0442348	Group	*	0.126385
Threonic acid	Burkholderiales_bacterium_YL45	-0.578947	0.00856506	Group	**	0.0337323
Threonic acid	bacterium_NLAE-zl-P241	-0.254135	0.278347	Group		0.397526
Threonic acid	Clostridium_sp._Culture_Jar-13	-0.679218	0.000989623	Group	***	0.00824686
Threonic acid	Faecalibaculum_rodentium	-0.469375	0.0368043	Group	*	0.0549318
Threonic acid	Lachnospiraceae_bacterium_28-4	-0.558105	0.0105496	Group	*	0.0210992
Threonic acid	Clostridium_sp._Clone-44	-0.0421053	0.861177	Group		0.921468
Threonic acid	uncultured_Oscillospira_sp.	-0.449624	0.0481889	Group	*	0.0708661
Threonic acid	uncultured_Desulfovibrionales_bacterium	-0.265928	0.257111	Group		0.426328
Threonic acid	Firmicutes_bacterium_M10-2	0.54978	0.0120309	Group	*	0.0237363
Threonic acid	uncultured_Anaerovibrio_sp.	0.101099	0.67149	Group		0.692258
Threonic acid	Dorea_sp._5-2	-0.464186	0.0392301	Group	*	0.163658
Threonic acid	uncultured_Firmicutes_bacterium	0.272745	0.244651	Group		0.344579
Threonic acid	Mucispirillum_schaedleri	-0.380191	0.0982168	Group		0.153464
Threonic acid	uncultured_Anaeroplasma_sp.	0.275758	0.239272	Group		0.50747
Threonic acid	uncultured_Erysipelotrichales_bacterium	0.4023	0.0786669	Group		0.133334
Threonic acid	uncultured_Eubacteriaceae_bacterium	-0.327575	0.158572	Group		0.259955
Threonic acid	Firmicutes_bacterium_CAG_194_44_15	0.306523	0.188694	Group		0.377387
Threonic acid	Lachnospiraceae_bacterium_A2	-0.553407	0.0113662	Group	*	0.0688797
Threonic acid	Bacteroidales_bacterium_DJF_B268	-0.11369	0.633184	Group		0.719528
Threonic acid	uncultured_Bacteroidetes_bacterium	-0.305447	0.190329	Group		0.422953
2-Arachidonylglycerol	Ambiguous_taxa	-0.622556	0.00410974	Group	**	0.0171239
2-Arachidonylglycerol	uncultured_Bacteroidales_bacterium	0.356391	0.123455	Group		0.150555
2-Arachidonylglycerol	gut_metagenome	0.548872	0.0135073	Group	*	0.0228938
2-Arachidonylglycerol	uncultured_Allobaculum_sp.	-0.646617	0.00262115	Group	**	0.0195702
2-Arachidonylglycerol	Lachnospiraceae_bacterium_COE1	-0.493233	0.0286611	Group	*	0.0485782
2-Arachidonylglycerol	Lachnospiraceae_bacterium_10-1	-0.38797	0.0919103	Group		0.247008
2-Arachidonylglycerol	Lactobacillus_gasseri	0.242105	0.302355	Group		0.540647
2-Arachidonylglycerol	Lactobacillus_acidophilus	0.336842	0.146569	Group		0.161065
2-Arachidonylglycerol	human_gut_metagenome	-0.435241	0.0551102	Group		0.0734802
2-Arachidonylglycerol	uncultured_rumen_bacterium	0.378947	0.100227	Group		0.116543
2-Arachidonylglycerol	Lachnospiraceae_bacterium_A4	-0.44812	0.0490119	Group	*	0.070017
2-Arachidonylglycerol	metagenome	-0.422556	0.0647536	Group		0.154175
2-Arachidonylglycerol	Burkholderiales_bacterium_YL45	-0.520301	0.0201482	Group	*	0.0491419
2-Arachidonylglycerol	bacterium_NLAE-zl-P241	-0.592481	0.00688833	Group	**	0.0984048
2-Arachidonylglycerol	Clostridium_sp._Culture_Jar-13	-0.203313	0.389937	Group		0.414827
2-Arachidonylglycerol	Faecalibaculum_rodentium	-0.547096	0.0125429	Group	*	0.0229309
2-Arachidonylglycerol	Lachnospiraceae_bacterium_28-4	-0.262505	0.263517	Group		0.280337
2-Arachidonylglycerol	Clostridium_sp._Clone-44	-0.406015	0.076843	Group		0.207684
2-Arachidonylglycerol	uncultured_Oscillospira_sp.	-0.467669	0.0391321	Group	*	0.0654901
2-Arachidonylglycerol	uncultured_Desulfovibrionales_bacterium	-0.268214	0.252889	Group		0.426328
2-Arachidonylglycerol	Firmicutes_bacterium_M10-2	0.46254	0.0400249	Group	*	0.0563731
2-Arachidonylglycerol	uncultured_Anaerovibrio_sp.	0.278559	0.234337	Group		0.286892
2-Arachidonylglycerol	Dorea_sp._5-2	0.0296289	0.901316	Group		0.91971
2-Arachidonylglycerol	uncultured_Firmicutes_bacterium	0.0441438	0.85339	Group		0.870806
2-Arachidonylglycerol	Mucispirillum_schaedleri	-0.358126	0.121043	Group		0.172918
2-Arachidonylglycerol	uncultured_Anaeroplasma_sp.	0.440245	0.0520641	Group		0.39812
2-Arachidonylglycerol	uncultured_Erysipelotrichales_bacterium	0.428768	0.0592508	Group		0.113944
2-Arachidonylglycerol	uncultured_Eubacteriaceae_bacterium	-0.66788	0.00129053	Group	**	0.0188135
2-Arachidonylglycerol	Firmicutes_bacterium_CAG_194_44_15	0.131213	0.581351	Group		0.734519
2-Arachidonylglycerol	Lachnospiraceae_bacterium_A2	-0.140901	0.5535	Group		0.595162
2-Arachidonylglycerol	Bacteroidales_bacterium_DJF_B268	-0.147554	0.534726	Group		0.685435
2-Arachidonylglycerol	uncultured_Bacteroidetes_bacterium	-0.285012	0.223223	Group		0.429275
2-Phenyl-1,3-propanediol monocarbamate	Ambiguous_taxa	0.443609	0.0515469	Group		0.0781013
2-Phenyl-1,3-propanediol monocarbamate	uncultured_Bacteroidales_bacterium	-0.312782	0.179071	Group		0.201203
2-Phenyl-1,3-propanediol monocarbamate	gut_metagenome	-0.439098	0.0541828	Group		0.0660766
2-Phenyl-1,3-propanediol monocarbamate	uncultured_Allobaculum_sp.	0.443609	0.0515469	Group		0.0793028
2-Phenyl-1,3-propanediol monocarbamate	Lachnospiraceae_bacterium_COE1	0.192481	0.414491	Group		0.418677
2-Phenyl-1,3-propanediol monocarbamate	Lachnospiraceae_bacterium_10-1	0.342857	0.139151	Group		0.262549
2-Phenyl-1,3-propanediol monocarbamate	Lactobacillus_gasseri	-0.234586	0.317995	Group		0.540647
2-Phenyl-1,3-propanediol monocarbamate	Lactobacillus_acidophilus	-0.284211	0.223792	Group		0.233116
2-Phenyl-1,3-propanediol monocarbamate	human_gut_metagenome	0.313253	0.178674	Group		0.190079
2-Phenyl-1,3-propanediol monocarbamate	uncultured_rumen_bacterium	-0.221053	0.347374	Group		0.350883
2-Phenyl-1,3-propanediol monocarbamate	Lachnospiraceae_bacterium_A4	0.442105	0.0524142	Group		0.0727974
2-Phenyl-1,3-propanediol monocarbamate	metagenome	0.557895	0.0118283	Group	*	0.0591416
2-Phenyl-1,3-propanediol monocarbamate	Burkholderiales_bacterium_YL45	0.314286	0.176904	Group		0.22113
2-Phenyl-1,3-propanediol monocarbamate	bacterium_NLAE-zl-P241	0.165414	0.484202	Group		0.55023
2-Phenyl-1,3-propanediol monocarbamate	Clostridium_sp._Culture_Jar-13	0.143072	0.547341	Group		0.564269
2-Phenyl-1,3-propanediol monocarbamate	Faecalibaculum_rodentium	0.368033	0.110368	Group		0.128335
2-Phenyl-1,3-propanediol monocarbamate	Lachnospiraceae_bacterium_28-4	0.146672	0.5372	Group		0.548164
2-Phenyl-1,3-propanediol monocarbamate	Clostridium_sp._Clone-44	0.275188	0.239343	Group		0.346873
2-Phenyl-1,3-propanediol monocarbamate	uncultured_Oscillospira_sp.	0.476692	0.0351387	Group	*	0.0650717
2-Phenyl-1,3-propanediol monocarbamate	uncultured_Desulfovibrionales_bacterium	-0.0457183	0.848218	Group		0.865528
2-Phenyl-1,3-propanediol monocarbamate	Firmicutes_bacterium_M10-2	-0.271598	0.246721	Group		0.251756
2-Phenyl-1,3-propanediol monocarbamate	uncultured_Anaerovibrio_sp.	-0.3119	0.180659	Group		0.244133
2-Phenyl-1,3-propanediol monocarbamate	Dorea_sp._5-2	-0.0938248	0.693988	Group		0.788622
2-Phenyl-1,3-propanediol monocarbamate	uncultured_Firmicutes_bacterium	-0.168692	0.47711	Group		0.596387
2-Phenyl-1,3-propanediol monocarbamate	Mucispirillum_schaedleri	0.0636481	0.789789	Group		0.805907
2-Phenyl-1,3-propanediol monocarbamate	uncultured_Anaeroplasma_sp.	-0.227379	0.334994	Group		0.558324
2-Phenyl-1,3-propanediol monocarbamate	uncultured_Erysipelotrichales_bacterium	-0.254084	0.279697	Group		0.325229
2-Phenyl-1,3-propanediol monocarbamate	uncultured_Eubacteriaceae_bacterium	0.377645	0.100677	Group		0.208859
2-Phenyl-1,3-propanediol monocarbamate	Firmicutes_bacterium_CAG_194_44_15	-0.137666	0.562733	Group		0.721452
2-Phenyl-1,3-propanediol monocarbamate	Lachnospiraceae_bacterium_A2	0.046349	0.846148	Group		0.863416
2-Phenyl-1,3-propanediol monocarbamate	Bacteroidales_bacterium_DJF_B268	0.0580542	0.807917	Group		0.841581
2-Phenyl-1,3-propanediol monocarbamate	uncultured_Bacteroidetes_bacterium	0.00107552	0.996409	Group		0.996409
Pyroglutamic acid	Ambiguous_taxa	0.354887	0.125132	Group		0.147214
Pyroglutamic acid	uncultured_Bacteroidales_bacterium	-0.628571	0.00368474	Group	**	0.0180657
Pyroglutamic acid	gut_metagenome	-0.553383	0.0126451	Group	*	0.0222886
Pyroglutamic acid	uncultured_Allobaculum_sp.	0.553383	0.0126451	Group	*	0.0369353
Pyroglutamic acid	Lachnospiraceae_bacterium_COE1	0.514286	0.021836	Group	*	0.0436719
Pyroglutamic acid	Lachnospiraceae_bacterium_10-1	-0.00150376	0.997464	Group		0.997464
Pyroglutamic acid	Lactobacillus_gasseri	-0.23609	0.314828	Group		0.540647
Pyroglutamic acid	Lactobacillus_acidophilus	-0.67218	0.00155777	Group	**	0.00638595
Pyroglutamic acid	human_gut_metagenome	0.444278	0.0497037	Group	*	0.0690329
Pyroglutamic acid	uncultured_rumen_bacterium	-0.652632	0.00232893	Group	**	0.0101258
Pyroglutamic acid	Lachnospiraceae_bacterium_A4	0.445113	0.0506908	Group		0.0713955
Pyroglutamic acid	metagenome	0.449624	0.0481889	Group	*	0.13024
Pyroglutamic acid	Burkholderiales_bacterium_YL45	0.470677	0.037763	Group	*	0.0755261
Pyroglutamic acid	bacterium_NLAE-zl-P241	0.249624	0.287203	Group		0.397526
Pyroglutamic acid	Clostridium_sp._Culture_Jar-13	0.528615	0.0165652	Group	*	0.0376308
Pyroglutamic acid	Faecalibaculum_rodentium	0.677394	0.00103359	Group	**	0.00519526
Pyroglutamic acid	Lachnospiraceae_bacterium_28-4	0.611508	0.00417083	Group	**	0.0120883
Pyroglutamic acid	Clostridium_sp._Clone-44	0.111278	0.63958	Group		0.710645
Pyroglutamic acid	uncultured_Oscillospira_sp.	0.430075	0.059768	Group		0.0786421
Pyroglutamic acid	uncultured_Desulfovibrionales_bacterium	0.384796	0.0938794	Group		0.348063
Pyroglutamic acid	Firmicutes_bacterium_M10-2	-0.688048	0.000798404	Group	***	0.00639584
Pyroglutamic acid	uncultured_Anaerovibrio_sp.	-0.43666	0.054233	Group		0.14837
Pyroglutamic acid	Dorea_sp._5-2	0.388467	0.0905233	Group		0.232111
Pyroglutamic acid	uncultured_Firmicutes_bacterium	-0.690535	0.000750582	Group	***	0.0750582
Pyroglutamic acid	Mucispirillum_schaedleri	0.589805	0.00619706	Group	**	0.0344281
Pyroglutamic acid	uncultured_Anaeroplasma_sp.	0.0556353	0.815786	Group		0.896469
Pyroglutamic acid	uncultured_Erysipelotrichales_bacterium	-0.573455	0.00820676	Group	**	0.0444853
Pyroglutamic acid	uncultured_Eubacteriaceae_bacterium	0.18076	0.445672	Group		0.543503
Pyroglutamic acid	Firmicutes_bacterium_CAG_194_44_15	-0.453868	0.0444197	Group	*	0.185082
Pyroglutamic acid	Lachnospiraceae_bacterium_A2	0.509839	0.0216496	Group	*	0.0869034
Pyroglutamic acid	Bacteroidales_bacterium_DJF_B268	0.394285	0.085387	Group		0.426871
Pyroglutamic acid	uncultured_Bacteroidetes_bacterium	0.281786	0.228736	Group		0.429498
Cholic acid	Ambiguous_taxa	-0.326316	0.160224	Group		0.178027
Cholic acid	uncultured_Bacteroidales_bacterium	0.26015	0.266813	Group		0.27793
Cholic acid	gut_metagenome	0.350376	0.130263	Group		0.14159
Cholic acid	uncultured_Allobaculum_sp.	-0.303759	0.19246	Group		0.213844
Cholic acid	Lachnospiraceae_bacterium_COE1	-0.36391	0.115314	Group		0.135664
Cholic acid	Lachnospiraceae_bacterium_10-1	-0.0691729	0.772202	Group		0.867643
Cholic acid	Lactobacillus_gasseri	0.0511278	0.831278	Group		0.890739
Cholic acid	Lactobacillus_acidophilus	0.490226	0.0297617	Group	*	0.0419179
Cholic acid	human_gut_metagenome	-0.427711	0.0599481	Group		0.0768565
Cholic acid	uncultured_rumen_bacterium	0.46015	0.0427264	Group	*	0.0637708
Cholic acid	Lachnospiraceae_bacterium_A4	-0.437594	0.0550843	Group		0.075458
Cholic acid	metagenome	-0.278195	0.234082	Group		0.296306
Cholic acid	Burkholderiales_bacterium_YL45	-0.242105	0.302355	Group		0.325113
Cholic acid	bacterium_NLAE-zl-P241	-0.0075188	0.977178	Group		0.977178
Cholic acid	Clostridium_sp._Culture_Jar-13	-0.397591	0.0825659	Group		0.12142
Cholic acid	Faecalibaculum_rodentium	-0.449564	0.046735	Group	*	0.0640205
Cholic acid	Lachnospiraceae_bacterium_28-4	-0.593456	0.00580878	Group	**	0.0148943
Cholic acid	Clostridium_sp._Clone-44	-0.123308	0.603397	Group		0.677974
Cholic acid	uncultured_Oscillospira_sp.	-0.270677	0.247379	Group		0.263169
Cholic acid	uncultured_Desulfovibrionales_bacterium	-0.0990564	0.67778	Group		0.728796
Cholic acid	Firmicutes_bacterium_M10-2	0.474062	0.0347151	Group	*	0.0503117
Cholic acid	uncultured_Anaerovibrio_sp.	0.277484	0.236224	Group		0.286892
Cholic acid	Dorea_sp._5-2	-0.393406	0.0861492	Group		0.232111
Cholic acid	uncultured_Firmicutes_bacterium	0.0409907	0.863765	Group		0.87249
Cholic acid	Mucispirillum_schaedleri	-0.342002	0.139962	Group		0.191729
Cholic acid	uncultured_Anaeroplasma_sp.	-0.137879	0.562124	Group		0.69398
Cholic acid	uncultured_Erysipelotrichales_bacterium	-0.0352895	0.882577	Group		0.891492
Cholic acid	uncultured_Eubacteriaceae_bacterium	-0.14342	0.546357	Group		0.630757
Cholic acid	Firmicutes_bacterium_CAG_194_44_15	0.533457	0.0154234	Group	*	0.13913
Cholic acid	Lachnospiraceae_bacterium_A2	-0.330005	0.155325	Group		0.218767
Cholic acid	Bacteroidales_bacterium_DJF_B268	-0.116108	0.625923	Group		0.719452
Cholic acid	uncultured_Bacteroidetes_bacterium	-0.100023	0.6748	Group		0.784651
L-Histidine	Ambiguous_taxa	0.26015	0.266813	Group		0.272258
L-Histidine	uncultured_Bacteroidales_bacterium	-0.332331	0.152316	Group		0.177111
L-Histidine	gut_metagenome	-0.488722	0.0303245	Group	*	0.040979
L-Histidine	uncultured_Allobaculum_sp.	0.347368	0.133767	Group		0.159247
L-Histidine	Lachnospiraceae_bacterium_COE1	0.390977	0.0892565	Group		0.114431
L-Histidine	Lachnospiraceae_bacterium_10-1	0.218045	0.354116	Group		0.498755
L-Histidine	Lactobacillus_gasseri	-0.541353	0.0150505	Group	*	0.376263
L-Histidine	Lactobacillus_acidophilus	-0.550376	0.0132148	Group	*	0.0240268
L-Histidine	human_gut_metagenome	0.311747	0.180884	Group		0.190404
L-Histidine	uncultured_rumen_bacterium	-0.240602	0.305444	Group		0.314891
L-Histidine	Lachnospiraceae_bacterium_A4	0.409023	0.0745263	Group		0.0943371
L-Histidine	metagenome	0.24812	0.290194	Group		0.345469
L-Histidine	Burkholderiales_bacterium_YL45	0.294737	0.206522	Group		0.240142
L-Histidine	bacterium_NLAE-zl-P241	0.24812	0.290194	Group		0.397526
L-Histidine	Clostridium_sp._Culture_Jar-13	0.114458	0.630874	Group		0.643749
L-Histidine	Faecalibaculum_rodentium	0.322314	0.165766	Group		0.17449
L-Histidine	Lachnospiraceae_bacterium_28-4	0.216623	0.358961	Group		0.377853
L-Histidine	Clostridium_sp._Clone-44	0.144361	0.542267	Group		0.653333
L-Histidine	uncultured_Oscillospira_sp.	0.303759	0.19246	Group		0.216247
L-Histidine	uncultured_Desulfovibrionales_bacterium	0.149347	0.52972	Group		0.6232
L-Histidine	Firmicutes_bacterium_M10-2	-0.340732	0.141536	Group		0.160836
L-Histidine	uncultured_Anaerovibrio_sp.	-0.371054	0.107253	Group		0.18385
L-Histidine	Dorea_sp._5-2	-0.0378591	0.87409	Group		0.91971
L-Histidine	uncultured_Firmicutes_bacterium	-0.0551797	0.81727	Group		0.847846
L-Histidine	Mucispirillum_schaedleri	0.236771	0.31486	Group		0.355785
L-Histidine	uncultured_Anaeroplasma_sp.	-0.111271	0.640478	Group		0.762474
L-Histidine	uncultured_Erysipelotrichales_bacterium	-0.292903	0.210109	Group		0.253143
L-Histidine	uncultured_Eubacteriaceae_bacterium	0.409045	0.0733236	Group		0.183309
L-Histidine	Firmicutes_bacterium_CAG_194_44_15	-0.0828149	0.728509	Group		0.827852
L-Histidine	Lachnospiraceae_bacterium_A2	0.349471	0.130956	Group		0.198419
L-Histidine	Bacteroidales_bacterium_DJF_B268	0.0169325	0.943515	Group		0.953045
L-Histidine	uncultured_Bacteroidetes_bacterium	0.355996	0.123431	Group		0.353091
Inosine 2',3'-cyclic phosphate	Ambiguous_taxa	-0.596992	0.00639357	Group	**	0.0213119
Inosine 2',3'-cyclic phosphate	uncultured_Bacteroidales_bacterium	0.33985	0.142825	Group		0.16803
Inosine 2',3'-cyclic phosphate	gut_metagenome	0.706767	0.000705645	Group	***	0.00318353
Inosine 2',3'-cyclic phosphate	uncultured_Allobaculum_sp.	-0.6	0.00608027	Group	**	0.0225195
Inosine 2',3'-cyclic phosphate	Lachnospiraceae_bacterium_COE1	-0.467669	0.0391321	Group	*	0.0621144
Inosine 2',3'-cyclic phosphate	Lachnospiraceae_bacterium_10-1	-0.494737	0.0281232	Group	*	0.195215
Inosine 2',3'-cyclic phosphate	Lactobacillus_gasseri	0.043609	0.85618	Group		0.891854
Inosine 2',3'-cyclic phosphate	Lactobacillus_acidophilus	0.446617	0.0498458	Group	*	0.0639049
Inosine 2',3'-cyclic phosphate	human_gut_metagenome	-0.570784	0.00858058	Group	**	0.0199548
Inosine 2',3'-cyclic phosphate	uncultured_rumen_bacterium	0.449624	0.0481889	Group	*	0.0660122
Inosine 2',3'-cyclic phosphate	Lachnospiraceae_bacterium_A4	-0.783459	6.31e-05	Group	***	0.000900741
Inosine 2',3'-cyclic phosphate	metagenome	-0.568421	0.0100891	Group	*	0.0591416
Inosine 2',3'-cyclic phosphate	Burkholderiales_bacterium_YL45	-0.536842	0.0160432	Group	*	0.0449697
Inosine 2',3'-cyclic phosphate	bacterium_NLAE-zl-P241	-0.284211	0.223792	Group		0.360954
Inosine 2',3'-cyclic phosphate	Clostridium_sp._Culture_Jar-13	-0.551205	0.011766	Group	*	0.0318001
Inosine 2',3'-cyclic phosphate	Faecalibaculum_rodentium	-0.464041	0.0392994	Group	*	0.0577932
Inosine 2',3'-cyclic phosphate	Lachnospiraceae_bacterium_28-4	-0.549079	0.0121631	Group	*	0.0229493
Inosine 2',3'-cyclic phosphate	Clostridium_sp._Clone-44	-0.628571	0.00368474	Group	**	0.115595
Inosine 2',3'-cyclic phosphate	uncultured_Oscillospira_sp.	-0.593985	0.00672003	Group	**	0.024889
Inosine 2',3'-cyclic phosphate	uncultured_Desulfovibrionales_bacterium	-0.131059	0.581798	Group		0.646442
Inosine 2',3'-cyclic phosphate	Firmicutes_bacterium_M10-2	0.381883	0.0966063	Group		0.116393
Inosine 2',3'-cyclic phosphate	uncultured_Anaerovibrio_sp.	0.468926	0.0370097	Group	*	0.147537
Inosine 2',3'-cyclic phosphate	Dorea_sp._5-2	-0.268306	0.25272	Group		0.351001
Inosine 2',3'-cyclic phosphate	uncultured_Firmicutes_bacterium	0.134008	0.573255	Group		0.666576
Inosine 2',3'-cyclic phosphate	Mucispirillum_schaedleri	-0.493909	0.0268724	Group	*	0.0655426
Inosine 2',3'-cyclic phosphate	uncultured_Anaeroplasma_sp.	0.578123	0.00758525	Group	**	0.189631
Inosine 2',3'-cyclic phosphate	uncultured_Erysipelotrichales_bacterium	0.529343	0.0163894	Group	*	0.0744974
Inosine 2',3'-cyclic phosphate	uncultured_Eubacteriaceae_bacterium	-0.650059	0.00191732	Group	**	0.0213036
Inosine 2',3'-cyclic phosphate	Firmicutes_bacterium_CAG_194_44_15	0.114005	0.632236	Group		0.76173
Inosine 2',3'-cyclic phosphate	Lachnospiraceae_bacterium_A2	-0.439388	0.0525761	Group		0.111864
Inosine 2',3'-cyclic phosphate	Bacteroidales_bacterium_DJF_B268	-0.128203	0.590124	Group		0.71097
Inosine 2',3'-cyclic phosphate	uncultured_Bacteroidetes_bacterium	-0.312976	0.17908	Group		0.407
4-Phosphopantothenoylcysteine	Ambiguous_taxa	-0.639098	0.0030283	Group	**	0.0148365
4-Phosphopantothenoylcysteine	uncultured_Bacteroidales_bacterium	0.467669	0.0391321	Group	*	0.0611439
4-Phosphopantothenoylcysteine	gut_metagenome	0.630075	0.00358436	Group	**	0.00874235
4-Phosphopantothenoylcysteine	uncultured_Allobaculum_sp.	-0.529323	0.0178155	Group	*	0.0434524
4-Phosphopantothenoylcysteine	Lachnospiraceae_bacterium_COE1	-0.622556	0.00410974	Group	**	0.0187883
4-Phosphopantothenoylcysteine	Lachnospiraceae_bacterium_10-1	-0.595489	0.00655513	Group	**	0.163878
4-Phosphopantothenoylcysteine	Lactobacillus_gasseri	0.203008	0.388971	Group		0.622408
4-Phosphopantothenoylcysteine	Lactobacillus_acidophilus	0.580451	0.00836368	Group	**	0.0190084
4-Phosphopantothenoylcysteine	human_gut_metagenome	-0.769579	7.27e-05	Group	***	0.00145425
4-Phosphopantothenoylcysteine	uncultured_rumen_bacterium	0.637594	0.00311567	Group	**	0.0119834
4-Phosphopantothenoylcysteine	Lachnospiraceae_bacterium_A4	-0.699248	0.000846725	Group	***	0.00529203
4-Phosphopantothenoylcysteine	metagenome	-0.454135	0.0457847	Group	*	0.12718
4-Phosphopantothenoylcysteine	Burkholderiales_bacterium_YL45	-0.577444	0.0087704	Group	**	0.0337323
4-Phosphopantothenoylcysteine	bacterium_NLAE-zl-P241	-0.437594	0.0550843	Group		0.189741
4-Phosphopantothenoylcysteine	Clostridium_sp._Culture_Jar-13	-0.618977	0.00361573	Group	**	0.0186121
4-Phosphopantothenoylcysteine	Faecalibaculum_rodentium	-0.649201	0.00195301	Group	**	0.00813754
4-Phosphopantothenoylcysteine	Lachnospiraceae_bacterium_28-4	-0.652125	0.00183366	Group	**	0.00690279
4-Phosphopantothenoylcysteine	Clostridium_sp._Clone-44	-0.484211	0.032064	Group	*	0.144639
4-Phosphopantothenoylcysteine	uncultured_Oscillospira_sp.	-0.625564	0.00389246	Group	**	0.0188562
4-Phosphopantothenoylcysteine	uncultured_Desulfovibrionales_bacterium	-0.316219	0.174377	Group		0.40131
4-Phosphopantothenoylcysteine	Firmicutes_bacterium_M10-2	0.516859	0.0196208	Group	*	0.0344224
4-Phosphopantothenoylcysteine	uncultured_Anaerovibrio_sp.	0.21833	0.355092	Group		0.403514
4-Phosphopantothenoylcysteine	Dorea_sp._5-2	-0.414804	0.0689795	Group		0.209029
4-Phosphopantothenoylcysteine	uncultured_Firmicutes_bacterium	0.346844	0.134076	Group		0.265171
4-Phosphopantothenoylcysteine	Mucispirillum_schaedleri	-0.322484	0.165531	Group		0.204359
4-Phosphopantothenoylcysteine	uncultured_Anaeroplasma_sp.	0.481366	0.0316448	Group	*	0.336535
4-Phosphopantothenoylcysteine	uncultured_Erysipelotrichales_bacterium	0.397007	0.083059	Group		0.136162
4-Phosphopantothenoylcysteine	uncultured_Eubacteriaceae_bacterium	-0.38104	0.0974067	Group		0.207248
4-Phosphopantothenoylcysteine	Firmicutes_bacterium_CAG_194_44_15	0.460322	0.0411156	Group	*	0.185082
4-Phosphopantothenoylcysteine	Lachnospiraceae_bacterium_A2	-0.466271	0.038241	Group	*	0.0972208
4-Phosphopantothenoylcysteine	Bacteroidales_bacterium_DJF_B268	-0.186257	0.43172	Group		0.599612
4-Phosphopantothenoylcysteine	uncultured_Bacteroidetes_bacterium	-0.320504	0.168291	Group		0.405582
Isoleucylproline	Ambiguous_taxa	0.702256	0.00078778	Group	***	0.0078778
Isoleucylproline	uncultured_Bacteroidales_bacterium	-0.545865	0.0141083	Group	*	0.0352708
Isoleucylproline	gut_metagenome	-0.715789	0.000562121	Group	***	0.00295853
Isoleucylproline	uncultured_Allobaculum_sp.	0.696241	0.000909209	Group	***	0.0134547
Isoleucylproline	Lachnospiraceae_bacterium_COE1	0.627068	0.00378742	Group	**	0.0187883
Isoleucylproline	Lachnospiraceae_bacterium_10-1	0.442105	0.0524142	Group		0.202784
Isoleucylproline	Lactobacillus_gasseri	-0.297744	0.20176	Group		0.480285
Isoleucylproline	Lactobacillus_acidophilus	-0.697744	0.000877514	Group	***	0.00516185
Isoleucylproline	human_gut_metagenome	0.740965	0.000185948	Group	***	0.00206609
Isoleucylproline	uncultured_rumen_bacterium	-0.622556	0.00410974	Group	**	0.0141715
Isoleucylproline	Lachnospiraceae_bacterium_A4	0.815038	1.03e-05	Group	***	0.000343383
Isoleucylproline	metagenome	0.733835	0.000345147	Group	***	0.0345147
Isoleucylproline	Burkholderiales_bacterium_YL45	0.615038	0.00469707	Group	**	0.0325955
Isoleucylproline	bacterium_NLAE-zl-P241	0.392481	0.0879514	Group		0.212515
Isoleucylproline	Clostridium_sp._Culture_Jar-13	0.57229	0.00836812	Group	**	0.0268143
Isoleucylproline	Faecalibaculum_rodentium	0.635485	0.00260318	Group	**	0.0094046
Isoleucylproline	Lachnospiraceae_bacterium_28-4	0.564122	0.00957387	Group	**	0.0208128
Isoleucylproline	Clostridium_sp._Clone-44	0.383459	0.0960014	Group		0.208699
Isoleucylproline	uncultured_Oscillospira_sp.	0.754887	0.000182006	Group	***	0.00455016
Isoleucylproline	uncultured_Desulfovibrionales_bacterium	0.299455	0.199614	Group		0.40647
Isoleucylproline	Firmicutes_bacterium_M10-2	-0.646897	0.00205154	Group	**	0.0136769
Isoleucylproline	uncultured_Anaerovibrio_sp.	-0.414074	0.0695192	Group		0.157799
Isoleucylproline	Dorea_sp._5-2	0.32921	0.156382	Group		0.265055
Isoleucylproline	uncultured_Firmicutes_bacterium	-0.337385	0.145743	Group		0.273673
Isoleucylproline	Mucispirillum_schaedleri	0.43111	0.0577265	Group		0.103083
Isoleucylproline	uncultured_Anaeroplasma_sp.	-0.413636	0.0698444	Group		0.39812
Isoleucylproline	uncultured_Erysipelotrichales_bacterium	-0.518756	0.0190996	Group	*	0.0772187
Isoleucylproline	uncultured_Eubacteriaceae_bacterium	0.500698	0.0245371	Group	*	0.102238
Isoleucylproline	Firmicutes_bacterium_CAG_194_44_15	-0.373205	0.105074	Group		0.317475
Isoleucylproline	Lachnospiraceae_bacterium_A2	0.473687	0.034879	Group	*	0.0972208
Isoleucylproline	Bacteroidales_bacterium_DJF_B268	0.251568	0.284649	Group		0.570307
Isoleucylproline	uncultured_Bacteroidetes_bacterium	0.316202	0.1744	Group		0.405582
Adenosine monophosphate	Ambiguous_taxa	-0.494737	0.0281232	Group	*	0.0493389
Adenosine monophosphate	uncultured_Bacteroidales_bacterium	0.569925	0.00985866	Group	**	0.0318021
Adenosine monophosphate	gut_metagenome	0.72782	0.000408267	Group	***	0.00255167
Adenosine monophosphate	uncultured_Allobaculum_sp.	-0.508271	0.0236359	Group	*	0.0472717
Adenosine monophosphate	Lachnospiraceae_bacterium_COE1	-0.544361	0.0144169	Group	*	0.0360422
Adenosine monophosphate	Lachnospiraceae_bacterium_10-1	-0.487218	0.0308957	Group	*	0.195215
Adenosine monophosphate	Lactobacillus_gasseri	0.329323	0.156234	Group		0.416015
Adenosine monophosphate	Lactobacillus_acidophilus	0.703759	0.000759583	Group	***	0.00510513
Adenosine monophosphate	human_gut_metagenome	-0.554217	0.0112217	Group	*	0.0220034
Adenosine monophosphate	uncultured_rumen_bacterium	0.62406	0.00399988	Group	**	0.0141715
Adenosine monophosphate	Lachnospiraceae_bacterium_A4	-0.580451	0.00836368	Group	**	0.0190084
Adenosine monophosphate	metagenome	-0.41203	0.0722632	Group		0.166791
Adenosine monophosphate	Burkholderiales_bacterium_YL45	-0.506767	0.024104	Group	*	0.0547818
Adenosine monophosphate	bacterium_NLAE-zl-P241	-0.174436	0.460327	Group		0.541561
Adenosine monophosphate	Clostridium_sp._Culture_Jar-13	-0.528615	0.0165652	Group	*	0.0376308
Adenosine monophosphate	Faecalibaculum_rodentium	-0.56386	0.00961481	Group	**	0.0213036
Adenosine monophosphate	Lachnospiraceae_bacterium_28-4	-0.670177	0.00122405	Group	**	0.00532197
Adenosine monophosphate	Clostridium_sp._Clone-44	-0.536842	0.0160432	Group	*	0.144639
Adenosine monophosphate	uncultured_Oscillospira_sp.	-0.434586	0.0569223	Group		0.0779758
Adenosine monophosphate	uncultured_Desulfovibrionales_bacterium	-0.265928	0.257111	Group		0.426328
Adenosine monophosphate	Firmicutes_bacterium_M10-2	0.538258	0.0143545	Group	*	0.0270839
Adenosine monophosphate	uncultured_Anaerovibrio_sp.	0.420527	0.0648569	Group		0.156231
Adenosine monophosphate	Dorea_sp._5-2	-0.32098	0.167626	Group		0.270364
Adenosine monophosphate	uncultured_Firmicutes_bacterium	0.379952	0.0984461	Group		0.218769
Adenosine monophosphate	Mucispirillum_schaedleri	-0.557557	0.0106422	Group	*	0.0462706
Adenosine monophosphate	uncultured_Anaeroplasma_sp.	0.331393	0.15349	Group		0.50747
Adenosine monophosphate	uncultured_Erysipelotrichales_bacterium	0.631682	0.00281242	Group	**	0.0281242
Adenosine monophosphate	uncultured_Eubacteriaceae_bacterium	-0.128145	0.590295	Group		0.655883
Adenosine monophosphate	Firmicutes_bacterium_CAG_194_44_15	0.22801	0.333619	Group		0.529554
Adenosine monophosphate	Lachnospiraceae_bacterium_A2	-0.432899	0.0565818	Group		0.114345
Adenosine monophosphate	Bacteroidales_bacterium_DJF_B268	-0.336231	0.147213	Group		0.442143
Adenosine monophosphate	uncultured_Bacteroidetes_bacterium	-0.161328	0.496824	Group		0.62103
Zidovudine	Ambiguous_taxa	-0.398496	0.0828741	Group		0.106249
Zidovudine	uncultured_Bacteroidales_bacterium	0.42406	0.0637317	Group		0.0861239
Zidovudine	gut_metagenome	0.627068	0.00378742	Group	**	0.00901767
Zidovudine	uncultured_Allobaculum_sp.	-0.55188	0.0129274	Group	*	0.0369353
Zidovudine	Lachnospiraceae_bacterium_COE1	-0.406015	0.076843	Group		0.106726
Zidovudine	Lachnospiraceae_bacterium_10-1	-0.37594	0.10312	Group		0.249023
Zidovudine	Lactobacillus_gasseri	0.294737	0.206522	Group		0.480285
Zidovudine	Lactobacillus_acidophilus	0.556391	0.0120956	Group	*	0.022822
Zidovudine	human_gut_metagenome	-0.533133	0.0154977	Group	*	0.0262673
Zidovudine	uncultured_rumen_bacterium	0.639098	0.0030283	Group	**	0.0119834
Zidovudine	Lachnospiraceae_bacterium_A4	-0.466165	0.0398311	Group	*	0.063224
Zidovudine	metagenome	-0.494737	0.0281232	Group	*	0.0937439
Zidovudine	Burkholderiales_bacterium_YL45	-0.515789	0.0214037	Group	*	0.0509612
Zidovudine	bacterium_NLAE-zl-P241	-0.350376	0.130263	Group		0.260526
Zidovudine	Clostridium_sp._Culture_Jar-13	-0.356928	0.122382	Group		0.158938
Zidovudine	Faecalibaculum_rodentium	-0.56767	0.0090339	Group	**	0.0212738
Zidovudine	Lachnospiraceae_bacterium_28-4	-0.461828	0.0403725	Group	*	0.0593713
Zidovudine	Clostridium_sp._Clone-44	-0.524812	0.0189528	Group	*	0.144639
Zidovudine	uncultured_Oscillospira_sp.	-0.470677	0.037763	Group	*	0.0654901
Zidovudine	uncultured_Desulfovibrionales_bacterium	-0.20878	0.377038	Group		0.483382
Zidovudine	Firmicutes_bacterium_M10-2	0.436203	0.0545145	Group		0.0717297
Zidovudine	uncultured_Anaerovibrio_sp.	0.407621	0.0744283	Group		0.157799
Zidovudine	Dorea_sp._5-2	-0.120162	0.613831	Group		0.713757
Zidovudine	uncultured_Firmicutes_bacterium	0.389411	0.089675	Group		0.215191
Zidovudine	Mucispirillum_schaedleri	-0.324181	0.163188	Group		0.203986
Zidovudine	uncultured_Anaeroplasma_sp.	0.425731	0.0612722	Group		0.39812
Zidovudine	uncultured_Erysipelotrichales_bacterium	0.659914	0.00154518	Group	**	0.0270504
Zidovudine	uncultured_Eubacteriaceae_bacterium	-0.25629	0.275402	Group		0.377263
Zidovudine	Firmicutes_bacterium_CAG_194_44_15	0.172083	0.468167	Group		0.650232
Zidovudine	Lachnospiraceae_bacterium_A2	-0.393039	0.0864682	Group		0.147931
Zidovudine	Bacteroidales_bacterium_DJF_B268	-0.295109	0.206535	Group		0.489432
Zidovudine	uncultured_Bacteroidetes_bacterium	-0.381809	0.0966768	Group		0.353091
5-Phenyl-1,3-oxazinane-2,4-dione	Ambiguous_taxa	0.627068	0.00378742	Group	**	0.0171239
5-Phenyl-1,3-oxazinane-2,4-dione	uncultured_Bacteroidales_bacterium	-0.237594	0.311681	Group		0.32132
5-Phenyl-1,3-oxazinane-2,4-dione	gut_metagenome	-0.442105	0.0524142	Group		0.0647088
5-Phenyl-1,3-oxazinane-2,4-dione	uncultured_Allobaculum_sp.	0.353383	0.126826	Group		0.158532
5-Phenyl-1,3-oxazinane-2,4-dione	Lachnospiraceae_bacterium_COE1	0.404511	0.0780217	Group		0.106879
5-Phenyl-1,3-oxazinane-2,4-dione	Lachnospiraceae_bacterium_10-1	0.439098	0.0541828	Group		0.202784
5-Phenyl-1,3-oxazinane-2,4-dione	Lactobacillus_gasseri	-0.273684	0.242002	Group		0.514898
5-Phenyl-1,3-oxazinane-2,4-dione	Lactobacillus_acidophilus	-0.403008	0.079214	Group		0.0921094
5-Phenyl-1,3-oxazinane-2,4-dione	human_gut_metagenome	0.545181	0.0129188	Group	*	0.0234887
5-Phenyl-1,3-oxazinane-2,4-dione	uncultured_rumen_bacterium	-0.559398	0.0115658	Group	*	0.0282094
5-Phenyl-1,3-oxazinane-2,4-dione	Lachnospiraceae_bacterium_A4	0.687218	0.00111959	Group	**	0.00658584
5-Phenyl-1,3-oxazinane-2,4-dione	metagenome	0.557895	0.0118283	Group	*	0.0591416
5-Phenyl-1,3-oxazinane-2,4-dione	Burkholderiales_bacterium_YL45	0.311278	0.181256	Group		0.223773
5-Phenyl-1,3-oxazinane-2,4-dione	bacterium_NLAE-zl-P241	0.239098	0.308552	Group		0.400717
5-Phenyl-1,3-oxazinane-2,4-dione	Clostridium_sp._Culture_Jar-13	0.338856	0.143883	Group		0.182131
5-Phenyl-1,3-oxazinane-2,4-dione	Faecalibaculum_rodentium	0.325362	0.161571	Group		0.171885
5-Phenyl-1,3-oxazinane-2,4-dione	Lachnospiraceae_bacterium_28-4	0.358029	0.121151	Group		0.142531
5-Phenyl-1,3-oxazinane-2,4-dione	Clostridium_sp._Clone-44	0.512782	0.0222752	Group	*	0.144639
5-Phenyl-1,3-oxazinane-2,4-dione	uncultured_Oscillospira_sp.	0.628571	0.00368474	Group	**	0.0188562
5-Phenyl-1,3-oxazinane-2,4-dione	uncultured_Desulfovibrionales_bacterium	0.272786	0.244578	Group		0.426328
5-Phenyl-1,3-oxazinane-2,4-dione	Firmicutes_bacterium_M10-2	-0.279828	0.232123	Group		0.24434
5-Phenyl-1,3-oxazinane-2,4-dione	uncultured_Anaerovibrio_sp.	-0.357072	0.122221	Group		0.185184
5-Phenyl-1,3-oxazinane-2,4-dione	Dorea_sp._5-2	0.146498	0.537687	Group		0.647815
5-Phenyl-1,3-oxazinane-2,4-dione	uncultured_Firmicutes_bacterium	-0.193917	0.41267	Group		0.522367
5-Phenyl-1,3-oxazinane-2,4-dione	Mucispirillum_schaedleri	0.264776	0.259256	Group		0.303306
5-Phenyl-1,3-oxazinane-2,4-dione	uncultured_Anaeroplasma_sp.	-0.578123	0.00758525	Group	**	0.189631
5-Phenyl-1,3-oxazinane-2,4-dione	uncultured_Erysipelotrichales_bacterium	-0.315841	0.17492	Group		0.221417
5-Phenyl-1,3-oxazinane-2,4-dione	uncultured_Eubacteriaceae_bacterium	0.229133	0.331178	Group		0.43576
5-Phenyl-1,3-oxazinane-2,4-dione	Firmicutes_bacterium_CAG_194_44_15	-0.216179	0.35997	Group		0.545409
5-Phenyl-1,3-oxazinane-2,4-dione	Lachnospiraceae_bacterium_A2	0.0287364	0.904275	Group		0.913409
5-Phenyl-1,3-oxazinane-2,4-dione	Bacteroidales_bacterium_DJF_B268	0.464434	0.0391114	Group	*	0.391114
5-Phenyl-1,3-oxazinane-2,4-dione	uncultured_Bacteroidetes_bacterium	-0.0505493	0.832386	Group		0.904768
Monoethylhexyl phthalic acid	Ambiguous_taxa	-0.545865	0.0141083	Group	*	0.0300177
Monoethylhexyl phthalic acid	uncultured_Bacteroidales_bacterium	0.479699	0.0338819	Group	*	0.057427
Monoethylhexyl phthalic acid	gut_metagenome	0.53985	0.0153757	Group	*	0.0244059
Monoethylhexyl phthalic acid	uncultured_Allobaculum_sp.	-0.514286	0.021836	Group	*	0.0464067
Monoethylhexyl phthalic acid	Lachnospiraceae_bacterium_COE1	-0.47218	0.0370929	Group	*	0.0598272
Monoethylhexyl phthalic acid	Lachnospiraceae_bacterium_10-1	-0.410526	0.0733881	Group		0.236736
Monoethylhexyl phthalic acid	Lactobacillus_gasseri	0.252632	0.281279	Group		0.540647
Monoethylhexyl phthalic acid	Lactobacillus_acidophilus	0.493233	0.0286611	Group	*	0.0415378
Monoethylhexyl phthalic acid	human_gut_metagenome	-0.593374	0.00581729	Group	**	0.017574
Monoethylhexyl phthalic acid	uncultured_rumen_bacterium	0.604511	0.00563412	Group	**	0.0170731
Monoethylhexyl phthalic acid	Lachnospiraceae_bacterium_A4	-0.503759	0.0250626	Group	*	0.0464121
Monoethylhexyl phthalic acid	metagenome	-0.43609	0.0559975	Group		0.139994
Monoethylhexyl phthalic acid	Burkholderiales_bacterium_YL45	-0.478195	0.0345058	Group	*	0.0734165
Monoethylhexyl phthalic acid	bacterium_NLAE-zl-P241	-0.326316	0.160224	Group		0.296712
Monoethylhexyl phthalic acid	Clostridium_sp._Culture_Jar-13	-0.512049	0.0209938	Group	*	0.0419876
Monoethylhexyl phthalic acid	Faecalibaculum_rodentium	-0.676632	0.00105244	Group	**	0.00519526
Monoethylhexyl phthalic acid	Lachnospiraceae_bacterium_28-4	-0.582926	0.00698663	Group	**	0.0166348
Monoethylhexyl phthalic acid	Clostridium_sp._Clone-44	-0.4	0.0816402	Group		0.208699
Monoethylhexyl phthalic acid	uncultured_Oscillospira_sp.	-0.622556	0.00410974	Group	**	0.0188562
Monoethylhexyl phthalic acid	uncultured_Desulfovibrionales_bacterium	-0.243069	0.301774	Group		0.433342
Monoethylhexyl phthalic acid	Firmicutes_bacterium_M10-2	0.479	0.0326151	Group	*	0.0494169
Monoethylhexyl phthalic acid	uncultured_Anaerovibrio_sp.	0.3646	0.113987	Group		0.18385
Monoethylhexyl phthalic acid	Dorea_sp._5-2	-0.210694	0.37258	Group		0.476472
Monoethylhexyl phthalic acid	uncultured_Firmicutes_bacterium	0.507653	0.0223141	Group	*	0.172503
Monoethylhexyl phthalic acid	Mucispirillum_schaedleri	-0.222344	0.346093	Group		0.376188
Monoethylhexyl phthalic acid	uncultured_Anaeroplasma_sp.	0.244312	0.299233	Group		0.524073
Monoethylhexyl phthalic acid	uncultured_Erysipelotrichales_bacterium	0.37054	0.107778	Group		0.153969
Monoethylhexyl phthalic acid	uncultured_Eubacteriaceae_bacterium	-0.308057	0.186377	Group		0.291214
Monoethylhexyl phthalic acid	Firmicutes_bacterium_CAG_194_44_15	0.542061	0.0135508	Group	*	0.13913
Monoethylhexyl phthalic acid	Lachnospiraceae_bacterium_A2	-0.305903	0.189634	Group		0.249518
Monoethylhexyl phthalic acid	Bacteroidales_bacterium_DJF_B268	-0.234636	0.319372	Group		0.570307
Monoethylhexyl phthalic acid	uncultured_Bacteroidetes_bacterium	-0.297918	0.202044	Group		0.424491
Dephospho-CoA	Ambiguous_taxa	0.47218	0.0370929	Group	*	0.060808
Dephospho-CoA	uncultured_Bacteroidales_bacterium	-0.62406	0.00399988	Group	**	0.0180657
Dephospho-CoA	gut_metagenome	-0.557895	0.0118283	Group	*	0.0219043
Dephospho-CoA	uncultured_Allobaculum_sp.	0.300752	0.197072	Group		0.216563
Dephospho-CoA	Lachnospiraceae_bacterium_COE1	0.464662	0.04054	Group	*	0.0633437
Dephospho-CoA	Lachnospiraceae_bacterium_10-1	0.261654	0.263978	Group		0.393997
Dephospho-CoA	Lactobacillus_gasseri	-0.138346	0.559433	Group		0.745911
Dephospho-CoA	Lactobacillus_acidophilus	-0.565414	0.0105631	Group	*	0.0211261
Dephospho-CoA	human_gut_metagenome	0.424699	0.0619707	Group		0.078444
Dephospho-CoA	uncultured_rumen_bacterium	-0.42406	0.0637317	Group		0.0817073
Dephospho-CoA	Lachnospiraceae_bacterium_A4	0.490226	0.0297617	Group	*	0.0522135
Dephospho-CoA	metagenome	0.209023	0.3748	Group		0.421124
Dephospho-CoA	Burkholderiales_bacterium_YL45	0.297744	0.20176	Group		0.237364
Dephospho-CoA	bacterium_NLAE-zl-P241	0.0390977	0.871187	Group		0.907487
Dephospho-CoA	Clostridium_sp._Culture_Jar-13	0.596386	0.00551184	Group	**	0.022966
Dephospho-CoA	Faecalibaculum_rodentium	0.426705	0.0606185	Group		0.0787253
Dephospho-CoA	Lachnospiraceae_bacterium_28-4	0.651373	0.00186375	Group	**	0.00690279
Dephospho-CoA	Clostridium_sp._Clone-44	0.285714	0.221267	Group		0.335254
Dephospho-CoA	uncultured_Oscillospira_sp.	0.490226	0.0297617	Group	*	0.0607382
Dephospho-CoA	uncultured_Desulfovibrionales_bacterium	0.338316	0.144564	Group		0.380432
Dephospho-CoA	Firmicutes_bacterium_M10-2	-0.558011	0.0105655	Group	*	0.0229684
Dephospho-CoA	uncultured_Anaerovibrio_sp.	-0.442038	0.0510043	Group		0.147537
Dephospho-CoA	Dorea_sp._5-2	0.528382	0.0166219	Group	*	0.110813
Dephospho-CoA	uncultured_Firmicutes_bacterium	-0.484005	0.0305895	Group	*	0.173426
Dephospho-CoA	Mucispirillum_schaedleri	0.601686	0.00500645	Group	**	0.0323013
Dephospho-CoA	uncultured_Anaeroplasma_sp.	0.0725678	0.761099	Group		0.874827
Dephospho-CoA	uncultured_Erysipelotrichales_bacterium	-0.372304	0.105982	Group		0.153969
Dephospho-CoA	uncultured_Eubacteriaceae_bacterium	0.128145	0.590295	Group		0.655883
Dephospho-CoA	Firmicutes_bacterium_CAG_194_44_15	-0.33341	0.15085	Group		0.350814
Dephospho-CoA	Lachnospiraceae_bacterium_A2	0.467198	0.0378075	Group	*	0.0972208
Dephospho-CoA	Bacteroidales_bacterium_DJF_B268	0.152392	0.521263	Group		0.676965
Dephospho-CoA	uncultured_Bacteroidetes_bacterium	0.139817	0.556586	Group		0.687143
Glucosamine	Ambiguous_taxa	0.581955	0.0081662	Group	**	0.0226839
Glucosamine	uncultured_Bacteroidales_bacterium	-0.515789	0.0214037	Group	*	0.0473366
Glucosamine	gut_metagenome	-0.67218	0.00155777	Group	**	0.00486804
Glucosamine	uncultured_Allobaculum_sp.	0.395489	0.0853843	Group		0.12026
Glucosamine	Lachnospiraceae_bacterium_COE1	0.630075	0.00358436	Group	**	0.0187883
Glucosamine	Lachnospiraceae_bacterium_10-1	0.654135	0.00226023	Group	**	0.163878
Glucosamine	Lactobacillus_gasseri	-0.409023	0.0745263	Group		0.377162
Glucosamine	Lactobacillus_acidophilus	-0.681203	0.00128076	Group	**	0.00630422
Glucosamine	human_gut_metagenome	0.762049	9.42e-05	Group	***	0.00157079
Glucosamine	uncultured_rumen_bacterium	-0.708271	0.000679865	Group	***	0.005627
Glucosamine	Lachnospiraceae_bacterium_A4	0.711278	0.00063059	Group	***	0.00436569
Glucosamine	metagenome	0.508271	0.0236359	Group	*	0.0881144
Glucosamine	Burkholderiales_bacterium_YL45	0.449624	0.0481889	Group	*	0.0874488
Glucosamine	bacterium_NLAE-zl-P241	0.278195	0.234082	Group		0.369848
Glucosamine	Clostridium_sp._Culture_Jar-13	0.441266	0.0514586	Group		0.0887218
Glucosamine	Faecalibaculum_rodentium	0.565384	0.0093789	Group	**	0.0213036
Glucosamine	Lachnospiraceae_bacterium_28-4	0.710041	0.000452573	Group	***	0.00343442
Glucosamine	Clostridium_sp._Clone-44	0.637594	0.00311567	Group	**	0.115595
Glucosamine	uncultured_Oscillospira_sp.	0.550376	0.0132148	Group	*	0.0367077
Glucosamine	uncultured_Desulfovibrionales_bacterium	0.340602	0.141698	Group		0.380432
Glucosamine	Firmicutes_bacterium_M10-2	-0.576117	0.00784743	Group	**	0.0212093
Glucosamine	uncultured_Anaerovibrio_sp.	-0.533457	0.0154234	Group	*	0.140213
Glucosamine	Dorea_sp._5-2	0.362131	0.116643	Group		0.246745
Glucosamine	uncultured_Firmicutes_bacterium	-0.291664	0.212133	Group		0.321413
Glucosamine	Mucispirillum_schaedleri	0.328424	0.157433	Group		0.203986
Glucosamine	uncultured_Anaeroplasma_sp.	-0.297528	0.202664	Group		0.50747
Glucosamine	uncultured_Erysipelotrichales_bacterium	-0.467586	0.0376271	Group	*	0.0872619
Glucosamine	uncultured_Eubacteriaceae_bacterium	0.340305	0.142068	Group		0.255446
Glucosamine	Firmicutes_bacterium_CAG_194_44_15	-0.365676	0.112844	Group		0.317475
Glucosamine	Lachnospiraceae_bacterium_A2	0.458855	0.0418493	Group	*	0.0972208
Glucosamine	Bacteroidales_bacterium_DJF_B268	0.241893	0.304193	Group		0.570307
Glucosamine	uncultured_Bacteroidetes_bacterium	0.326957	0.159406	Group		0.405582
Glycerophosphocholine	Ambiguous_taxa	0.305263	0.190182	Group		0.202321
Glycerophosphocholine	uncultured_Bacteroidales_bacterium	-0.365414	0.113735	Group		0.142168
Glycerophosphocholine	gut_metagenome	-0.324812	0.162246	Group		0.169006
Glycerophosphocholine	uncultured_Allobaculum_sp.	0.237594	0.311681	Group		0.328085
Glycerophosphocholine	Lachnospiraceae_bacterium_COE1	0.357895	0.121794	Group		0.139993
Glycerophosphocholine	Lachnospiraceae_bacterium_10-1	-0.0601504	0.801607	Group		0.890675
Glycerophosphocholine	Lactobacillus_gasseri	-0.0781955	0.743102	Group		0.85414
Glycerophosphocholine	Lactobacillus_acidophilus	-0.333835	0.150383	Group		0.161702
Glycerophosphocholine	human_gut_metagenome	0.362952	0.115755	Group		0.131539
Glycerophosphocholine	uncultured_rumen_bacterium	-0.449624	0.0481889	Group	*	0.0660122
Glycerophosphocholine	Lachnospiraceae_bacterium_A4	0.496241	0.0275933	Group	*	0.0492738
Glycerophosphocholine	metagenome	0.502256	0.0255532	Group	*	0.0881144
Glycerophosphocholine	Burkholderiales_bacterium_YL45	0.383459	0.0960014	Group		0.141179
Glycerophosphocholine	bacterium_NLAE-zl-P241	0.183459	0.437084	Group		0.526607
Glycerophosphocholine	Clostridium_sp._Culture_Jar-13	0.46988	0.0365746	Group	*	0.0677308
Glycerophosphocholine	Faecalibaculum_rodentium	0.246117	0.295562	Group		0.301594
Glycerophosphocholine	Lachnospiraceae_bacterium_28-4	0.442272	0.0508673	Group		0.0696813
Glycerophosphocholine	Clostridium_sp._Clone-44	0.0120301	0.961971	Group		0.981603
Glycerophosphocholine	uncultured_Oscillospira_sp.	0.153383	0.516989	Group		0.522211
Glycerophosphocholine	uncultured_Desulfovibrionales_bacterium	0.384796	0.0938794	Group		0.348063
Glycerophosphocholine	Firmicutes_bacterium_M10-2	-0.368715	0.109659	Group		0.127511
Glycerophosphocholine	uncultured_Anaerovibrio_sp.	-0.0677576	0.776536	Group		0.776536
Glycerophosphocholine	Dorea_sp._5-2	0.340732	0.141536	Group		0.265055
Glycerophosphocholine	uncultured_Firmicutes_bacterium	-0.0662157	0.781502	Group		0.827987
Glycerophosphocholine	Mucispirillum_schaedleri	0.337759	0.145268	Group		0.193691
Glycerophosphocholine	uncultured_Anaeroplasma_sp.	-0.154811	0.514591	Group		0.668322
Glycerophosphocholine	uncultured_Erysipelotrichales_bacterium	-0.266436	0.25617	Group		0.301376
Glycerophosphocholine	uncultured_Eubacteriaceae_bacterium	0.33691	0.146346	Group		0.255446
Glycerophosphocholine	Firmicutes_bacterium_CAG_194_44_15	-0.253822	0.280211	Group		0.474934
Glycerophosphocholine	Lachnospiraceae_bacterium_A2	0.165929	0.484459	Group		0.532373
Glycerophosphocholine	Bacteroidales_bacterium_DJF_B268	0.234636	0.319372	Group		0.570307
Glycerophosphocholine	uncultured_Bacteroidetes_bacterium	-0.0344166	0.885463	Group		0.932067
NeuNGc	Ambiguous_taxa	-0.239098	0.308552	Group		0.311669
NeuNGc	uncultured_Bacteroidales_bacterium	0.449624	0.0481889	Group	*	0.0708661
NeuNGc	gut_metagenome	0.41203	0.0722632	Group		0.084027
NeuNGc	uncultured_Allobaculum_sp.	-0.464662	0.04054	Group	*	0.0653871
NeuNGc	Lachnospiraceae_bacterium_COE1	-0.184962	0.433273	Group		0.433273
NeuNGc	Lachnospiraceae_bacterium_10-1	-0.172932	0.464263	Group		0.566174
NeuNGc	Lactobacillus_gasseri	0.245113	0.296235	Group		0.540647
NeuNGc	Lactobacillus_acidophilus	0.431579	0.0588075	Group		0.0708524
NeuNGc	human_gut_metagenome	-0.365964	0.112539	Group		0.129355
NeuNGc	uncultured_rumen_bacterium	0.13985	0.555118	Group		0.555118
NeuNGc	Lachnospiraceae_bacterium_A4	-0.0691729	0.772202	Group		0.772202
NeuNGc	metagenome	-0.46015	0.0427264	Group	*	0.125666
NeuNGc	Burkholderiales_bacterium_YL45	-0.299248	0.199406	Group		0.237364
NeuNGc	bacterium_NLAE-zl-P241	-0.464662	0.04054	Group	*	0.176261
NeuNGc	Clostridium_sp._Culture_Jar-13	-0.209338	0.375737	Group		0.404018
NeuNGc	Faecalibaculum_rodentium	-0.499854	0.0248184	Group	*	0.0387788
NeuNGc	Lachnospiraceae_bacterium_28-4	-0.103798	0.663206	Group		0.663206
NeuNGc	Clostridium_sp._Clone-44	0.0240601	0.921499	Group		0.949999
NeuNGc	uncultured_Oscillospira_sp.	-0.442105	0.0524142	Group		0.0738228
NeuNGc	uncultured_Desulfovibrionales_bacterium	-0.0883888	0.710964	Group		0.75594
NeuNGc	Firmicutes_bacterium_M10-2	0.469124	0.036919	Group	*	0.0527414
NeuNGc	uncultured_Anaerovibrio_sp.	0.206499	0.382391	Group		0.429652
NeuNGc	Dorea_sp._5-2	0.0296289	0.901316	Group		0.91971
NeuNGc	uncultured_Firmicutes_bacterium	0.375222	0.103059	Group		0.224041
NeuNGc	Mucispirillum_schaedleri	0.0526157	0.825633	Group		0.833973
NeuNGc	uncultured_Anaeroplasma_sp.	-0.0362839	0.879291	Group		0.92557
NeuNGc	uncultured_Erysipelotrichales_bacterium	0.337015	0.146213	Group		0.192386
NeuNGc	uncultured_Eubacteriaceae_bacterium	-0.210463	0.373117	Group		0.478355
NeuNGc	Firmicutes_bacterium_CAG_194_44_15	0.03119	0.896143	Group		0.923858
NeuNGc	Lachnospiraceae_bacterium_A2	-0.247504	0.292763	Group		0.357028
NeuNGc	Bacteroidales_bacterium_DJF_B268	-0.0580542	0.807917	Group		0.841581
NeuNGc	uncultured_Bacteroidetes_bacterium	-0.35277	0.127113	Group		0.353091
Uridine 2',3'-cyclic phosphate	Ambiguous_taxa	-0.592481	0.00688833	Group	**	0.021526
Uridine 2',3'-cyclic phosphate	uncultured_Bacteroidales_bacterium	0.747368	0.000231131	Group	***	0.00577827
Uridine 2',3'-cyclic phosphate	gut_metagenome	0.76391	0.000134123	Group	***	0.00141345
Uridine 2',3'-cyclic phosphate	uncultured_Allobaculum_sp.	-0.530827	0.0174489	Group	*	0.0434524
Uridine 2',3'-cyclic phosphate	Lachnospiraceae_bacterium_COE1	-0.596992	0.00639357	Group	**	0.0219253
Uridine 2',3'-cyclic phosphate	Lachnospiraceae_bacterium_10-1	-0.342857	0.139151	Group		0.262549
Uridine 2',3'-cyclic phosphate	Lactobacillus_gasseri	0.254135	0.278347	Group		0.540647
Uridine 2',3'-cyclic phosphate	Lactobacillus_acidophilus	0.732331	0.000360143	Group	***	0.00450179
Uridine 2',3'-cyclic phosphate	human_gut_metagenome	-0.641567	0.00229557	Group	**	0.00956489
Uridine 2',3'-cyclic phosphate	uncultured_rumen_bacterium	0.654135	0.00226023	Group	**	0.0101258
Uridine 2',3'-cyclic phosphate	Lachnospiraceae_bacterium_A4	-0.615038	0.00469707	Group	**	0.0145186
Uridine 2',3'-cyclic phosphate	metagenome	-0.502256	0.0255532	Group	*	0.0881144
Uridine 2',3'-cyclic phosphate	Burkholderiales_bacterium_YL45	-0.535338	0.0163857	Group	*	0.0449697
Uridine 2',3'-cyclic phosphate	bacterium_NLAE-zl-P241	-0.332331	0.152316	Group		0.287388
Uridine 2',3'-cyclic phosphate	Clostridium_sp._Culture_Jar-13	-0.655121	0.00171776	Group	**	0.0114517
Uridine 2',3'-cyclic phosphate	Faecalibaculum_rodentium	-0.634723	0.00264403	Group	**	0.0094046
Uridine 2',3'-cyclic phosphate	Lachnospiraceae_bacterium_28-4	-0.74088	0.000186431	Group	***	0.00279649
Uridine 2',3'-cyclic phosphate	Clostridium_sp._Clone-44	-0.443609	0.0515469	Group		0.16628
Uridine 2',3'-cyclic phosphate	uncultured_Oscillospira_sp.	-0.589474	0.00723535	Group	**	0.0258405
Uridine 2',3'-cyclic phosphate	uncultured_Desulfovibrionales_bacterium	-0.49452	0.0266553	Group	*	0.348063
Uridine 2',3'-cyclic phosphate	Firmicutes_bacterium_M10-2	0.686402	0.00083146	Group	***	0.00639584
Uridine 2',3'-cyclic phosphate	uncultured_Anaerovibrio_sp.	0.465699	0.0385102	Group	*	0.147537
Uridine 2',3'-cyclic phosphate	Dorea_sp._5-2	-0.54155	0.0136566	Group	*	0.110813
Uridine 2',3'-cyclic phosphate	uncultured_Firmicutes_bacterium	0.491888	0.0276005	Group	*	0.172503
Uridine 2',3'-cyclic phosphate	Mucispirillum_schaedleri	-0.623751	0.00329408	Group	**	0.0323013
Uridine 2',3'-cyclic phosphate	uncultured_Anaeroplasma_sp.	0.220122	0.351058	Group		0.565888
Uridine 2',3'-cyclic phosphate	uncultured_Erysipelotrichales_bacterium	0.60698	0.00454049	Group	**	0.0372843
Uridine 2',3'-cyclic phosphate	uncultured_Eubacteriaceae_bacterium	-0.270716	0.248318	Group		0.344887
Uridine 2',3'-cyclic phosphate	Firmicutes_bacterium_CAG_194_44_15	0.260275	0.267742	Group		0.469724
Uridine 2',3'-cyclic phosphate	Lachnospiraceae_bacterium_A2	-0.486664	0.0295541	Group	*	0.0923566
Uridine 2',3'-cyclic phosphate	Bacteroidales_bacterium_DJF_B268	-0.358001	0.121183	Group		0.440993
Uridine 2',3'-cyclic phosphate	uncultured_Bacteroidetes_bacterium	-0.195744	0.408195	Group		0.566937
(3Z)-2-Propylpent-3-enoic acid	Ambiguous_taxa	-0.297744	0.20176	Group		0.212378
(3Z)-2-Propylpent-3-enoic acid	uncultured_Bacteroidales_bacterium	0.545865	0.0141083	Group	*	0.0352708
(3Z)-2-Propylpent-3-enoic acid	gut_metagenome	0.378947	0.100227	Group		0.112615
(3Z)-2-Propylpent-3-enoic acid	uncultured_Allobaculum_sp.	-0.204511	0.3854	Group		0.397319
(3Z)-2-Propylpent-3-enoic acid	Lachnospiraceae_bacterium_COE1	-0.366917	0.112171	Group		0.133537
(3Z)-2-Propylpent-3-enoic acid	Lachnospiraceae_bacterium_10-1	-0.0451128	0.851188	Group		0.915256
(3Z)-2-Propylpent-3-enoic acid	Lactobacillus_gasseri	0.162406	0.492298	Group		0.685564
(3Z)-2-Propylpent-3-enoic acid	Lactobacillus_acidophilus	0.467669	0.0391321	Group	*	0.0508209
(3Z)-2-Propylpent-3-enoic acid	human_gut_metagenome	-0.289157	0.216269	Group		0.225281
(3Z)-2-Propylpent-3-enoic acid	uncultured_rumen_bacterium	0.344361	0.137339	Group		0.152599
(3Z)-2-Propylpent-3-enoic acid	Lachnospiraceae_bacterium_A4	-0.300752	0.197072	Group		0.207444
(3Z)-2-Propylpent-3-enoic acid	metagenome	-0.338346	0.144689	Group		0.225491
(3Z)-2-Propylpent-3-enoic acid	Burkholderiales_bacterium_YL45	-0.115789	0.625911	Group		0.632234
(3Z)-2-Propylpent-3-enoic acid	bacterium_NLAE-zl-P241	0.0255639	0.916451	Group		0.935909
(3Z)-2-Propylpent-3-enoic acid	Clostridium_sp._Culture_Jar-13	-0.400603	0.0800561	Group		0.121349
(3Z)-2-Propylpent-3-enoic acid	Faecalibaculum_rodentium	-0.413751	0.0697591	Group		0.0850721
(3Z)-2-Propylpent-3-enoic acid	Lachnospiraceae_bacterium_28-4	-0.559609	0.0102984	Group	*	0.0210172
(3Z)-2-Propylpent-3-enoic acid	Clostridium_sp._Clone-44	-0.0300752	0.901328	Group		0.938883
(3Z)-2-Propylpent-3-enoic acid	uncultured_Oscillospira_sp.	-0.263158	0.261163	Group		0.274908
(3Z)-2-Propylpent-3-enoic acid	uncultured_Desulfovibrionales_bacterium	-0.300979	0.197225	Group		0.40647
(3Z)-2-Propylpent-3-enoic acid	Firmicutes_bacterium_M10-2	0.548134	0.0123429	Group	*	0.0237363
(3Z)-2-Propylpent-3-enoic acid	uncultured_Anaerovibrio_sp.	0.402244	0.0787131	Group		0.157799
(3Z)-2-Propylpent-3-enoic acid	Dorea_sp._5-2	-0.376945	0.101361	Group		0.235722
(3Z)-2-Propylpent-3-enoic acid	uncultured_Firmicutes_bacterium	0.433555	0.0561669	Group		0.181184
(3Z)-2-Propylpent-3-enoic acid	Mucispirillum_schaedleri	-0.363218	0.115468	Group		0.17234
(3Z)-2-Propylpent-3-enoic acid	uncultured_Anaeroplasma_sp.	-0.299947	0.198841	Group		0.50747
(3Z)-2-Propylpent-3-enoic acid	uncultured_Erysipelotrichales_bacterium	0.151745	0.523055	Group		0.53373
(3Z)-2-Propylpent-3-enoic acid	uncultured_Eubacteriaceae_bacterium	-0.00509185	0.983002	Group		0.983002
(3Z)-2-Propylpent-3-enoic acid	Firmicutes_bacterium_CAG_194_44_15	0.301145	0.196966	Group		0.386207
(3Z)-2-Propylpent-3-enoic acid	Lachnospiraceae_bacterium_A2	-0.165929	0.484459	Group		0.532373
(3Z)-2-Propylpent-3-enoic acid	Bacteroidales_bacterium_DJF_B268	-0.316879	0.173429	Group		0.460082
(3Z)-2-Propylpent-3-enoic acid	uncultured_Bacteroidetes_bacterium	0.175309	0.459737	Group		0.603839
N6-Methyladenosine	Ambiguous_taxa	0.153383	0.516989	Group		0.516989
N6-Methyladenosine	uncultured_Bacteroidales_bacterium	-0.499248	0.0265576	Group	*	0.0520628
N6-Methyladenosine	gut_metagenome	-0.44812	0.0490119	Group	*	0.0612649
N6-Methyladenosine	uncultured_Allobaculum_sp.	0.398496	0.0828741	Group		0.118392
N6-Methyladenosine	Lachnospiraceae_bacterium_COE1	0.333835	0.150383	Group		0.167092
N6-Methyladenosine	Lachnospiraceae_bacterium_10-1	-0.120301	0.612362	Group		0.720426
N6-Methyladenosine	Lactobacillus_gasseri	0.0481203	0.841221	Group		0.890739
N6-Methyladenosine	Lactobacillus_acidophilus	-0.490226	0.0297617	Group	*	0.0419179
N6-Methyladenosine	human_gut_metagenome	0.44729	0.0479949	Group	*	0.0687938
N6-Methyladenosine	uncultured_rumen_bacterium	-0.330827	0.154266	Group		0.165878
N6-Methyladenosine	Lachnospiraceae_bacterium_A4	0.318797	0.170513	Group		0.187636
N6-Methyladenosine	metagenome	0.43609	0.0559975	Group		0.139994
N6-Methyladenosine	Burkholderiales_bacterium_YL45	0.365414	0.113735	Group		0.155801
N6-Methyladenosine	bacterium_NLAE-zl-P241	0.227068	0.334123	Group		0.417654
N6-Methyladenosine	Clostridium_sp._Culture_Jar-13	0.608434	0.00441889	Group	**	0.0210423
N6-Methyladenosine	Faecalibaculum_rodentium	0.411465	0.0714739	Group		0.0861131
N6-Methyladenosine	Lachnospiraceae_bacterium_28-4	0.478375	0.0328752	Group	*	0.0521829
N6-Methyladenosine	Clostridium_sp._Clone-44	-0.124812	0.598936	Group		0.677974
N6-Methyladenosine	uncultured_Oscillospira_sp.	0.368421	0.110623	Group		0.134906
N6-Methyladenosine	uncultured_Desulfovibrionales_bacterium	0.236973	0.314434	Group		0.436713
N6-Methyladenosine	Firmicutes_bacterium_M10-2	-0.502045	0.0240935	Group	*	0.0410609
N6-Methyladenosine	uncultured_Anaerovibrio_sp.	-0.161328	0.496824	Group		0.540026
N6-Methyladenosine	Dorea_sp._5-2	0.553072	0.0114262	Group	*	0.110813
N6-Methyladenosine	uncultured_Firmicutes_bacterium	-0.419366	0.0656782	Group		0.203246
N6-Methyladenosine	Mucispirillum_schaedleri	0.240165	0.307766	Group		0.353753
N6-Methyladenosine	uncultured_Anaeroplasma_sp.	-0.0096757	0.967706	Group		0.977481
N6-Methyladenosine	uncultured_Erysipelotrichales_bacterium	-0.299961	0.198819	Group		0.242462
N6-Methyladenosine	uncultured_Eubacteriaceae_bacterium	0.191793	0.417907	Group		0.515935
N6-Methyladenosine	Firmicutes_bacterium_CAG_194_44_15	-0.125836	0.597064	Group		0.737116
N6-Methyladenosine	Lachnospiraceae_bacterium_A2	0.600683	0.0050991	Group	**	0.049461
N6-Methyladenosine	Bacteroidales_bacterium_DJF_B268	0.096757	0.684887	Group		0.752623
N6-Methyladenosine	uncultured_Bacteroidetes_bacterium	0.317278	0.172859	Group		0.405582
Tauro-b-muricholic acid	Ambiguous_taxa	0.757895	0.000164795	Group	***	0.00411986
Tauro-b-muricholic acid	uncultured_Bacteroidales_bacterium	-0.619549	0.00433693	Group	**	0.0180657
Tauro-b-muricholic acid	gut_metagenome	-0.813534	1.17e-05	Group	***	0.00038858
Tauro-b-muricholic acid	uncultured_Allobaculum_sp.	0.711278	0.00063059	Group	***	0.0134547
Tauro-b-muricholic acid	Lachnospiraceae_bacterium_COE1	0.8	2.83e-05	Group	***	0.00102502
Tauro-b-muricholic acid	Lachnospiraceae_bacterium_10-1	0.596992	0.00639357	Group	**	0.163878
Tauro-b-muricholic acid	Lactobacillus_gasseri	-0.437594	0.0550843	Group		0.377162
Tauro-b-muricholic acid	Lactobacillus_acidophilus	-0.657143	0.00212785	Group	**	0.00684919
Tauro-b-muricholic acid	human_gut_metagenome	0.756025	0.000115222	Group	***	0.00164602
Tauro-b-muricholic acid	uncultured_rumen_bacterium	-0.741353	0.000277397	Group	***	0.00462328
Tauro-b-muricholic acid	Lachnospiraceae_bacterium_A4	0.741353	0.000277397	Group	***	0.00277397
Tauro-b-muricholic acid	metagenome	0.384962	0.0946229	Group		0.185535
Tauro-b-muricholic acid	Burkholderiales_bacterium_YL45	0.721805	0.000480272	Group	***	0.0240136
Tauro-b-muricholic acid	bacterium_NLAE-zl-P241	0.559398	0.0115658	Group	*	0.110899
Tauro-b-muricholic acid	Clostridium_sp._Culture_Jar-13	0.585844	0.00664221	Group	**	0.0237222
Tauro-b-muricholic acid	Faecalibaculum_rodentium	0.724636	0.000301749	Group	***	0.00230038
Tauro-b-muricholic acid	Lachnospiraceae_bacterium_28-4	0.689733	0.000765731	Group	***	0.00433431
Tauro-b-muricholic acid	Clostridium_sp._Clone-44	0.544361	0.0144169	Group	*	0.144639
Tauro-b-muricholic acid	uncultured_Oscillospira_sp.	0.603008	0.00577973	Group	**	0.0222297
Tauro-b-muricholic acid	uncultured_Desulfovibrionales_bacterium	0.247641	0.292486	Group		0.433342
Tauro-b-muricholic acid	Firmicutes_bacterium_M10-2	-0.62056	0.00350627	Group	**	0.0144804
Tauro-b-muricholic acid	uncultured_Anaerovibrio_sp.	-0.483983	0.0305982	Group	*	0.147537
Tauro-b-muricholic acid	Dorea_sp._5-2	0.395052	0.0847264	Group		0.232111
Tauro-b-muricholic acid	uncultured_Firmicutes_bacterium	-0.331078	0.153904	Group		0.273673
Tauro-b-muricholic acid	Mucispirillum_schaedleri	0.521914	0.0182562	Group	*	0.0553218
Tauro-b-muricholic acid	uncultured_Anaeroplasma_sp.	-0.546677	0.0126244	Group	*	0.252487
Tauro-b-muricholic acid	uncultured_Erysipelotrichales_bacterium	-0.578748	0.0075051	Group	**	0.0444853
Tauro-b-muricholic acid	uncultured_Eubacteriaceae_bacterium	0.691642	0.000730076	Group	***	0.0165688
Tauro-b-muricholic acid	Firmicutes_bacterium_CAG_194_44_15	-0.367827	0.110583	Group		0.317475
Tauro-b-muricholic acid	Lachnospiraceae_bacterium_A2	0.587705	0.00642993	Group	**	0.049461
Tauro-b-muricholic acid	Bacteroidales_bacterium_DJF_B268	0.309623	0.184033	Group		0.460082
Tauro-b-muricholic acid	uncultured_Bacteroidetes_bacterium	0.47753	0.0332298	Group	*	0.327589
Taurocholic acid	Ambiguous_taxa	-0.287218	0.218762	Group		0.227877
Taurocholic acid	uncultured_Bacteroidales_bacterium	0.35188	0.128536	Group		0.154863
Taurocholic acid	gut_metagenome	0.23609	0.314828	Group		0.314828
Taurocholic acid	uncultured_Allobaculum_sp.	-0.356391	0.123455	Group		0.156272
Taurocholic acid	Lachnospiraceae_bacterium_COE1	-0.240602	0.305444	Group		0.32152
Taurocholic acid	Lachnospiraceae_bacterium_10-1	-0.0496241	0.836247	Group		0.908964
Taurocholic acid	Lactobacillus_gasseri	0.233083	0.321182	Group		0.540647
Taurocholic acid	Lactobacillus_acidophilus	0.469173	0.0384427	Group	*	0.0505826
Taurocholic acid	human_gut_metagenome	-0.375	0.103279	Group		0.121505
Taurocholic acid	uncultured_rumen_bacterium	0.362406	0.11691	Group		0.131359
Taurocholic acid	Lachnospiraceae_bacterium_A4	-0.0992481	0.676587	Group		0.683421
Taurocholic acid	metagenome	-0.270677	0.247379	Group		0.309224
Taurocholic acid	Burkholderiales_bacterium_YL45	-0.267669	0.252834	Group		0.280834
Taurocholic acid	bacterium_NLAE-zl-P241	-0.404511	0.0780217	Group		0.207185
Taurocholic acid	Clostridium_sp._Culture_Jar-13	-0.221386	0.348229	Group		0.382669
Taurocholic acid	Faecalibaculum_rodentium	-0.56005	0.0102257	Group	*	0.0213036
Taurocholic acid	Lachnospiraceae_bacterium_28-4	-0.263257	0.262101	Group		0.280337
Taurocholic acid	Clostridium_sp._Clone-44	0.0300752	0.901328	Group		0.938883
Taurocholic acid	uncultured_Oscillospira_sp.	-0.338346	0.144689	Group		0.168243
Taurocholic acid	uncultured_Desulfovibrionales_bacterium	-0.170682	0.471852	Group		0.582533
Taurocholic acid	Firmicutes_bacterium_M10-2	0.53332	0.0154548	Group	*	0.02862
Taurocholic acid	uncultured_Anaerovibrio_sp.	0.245218	0.297387	Group		0.341824
Taurocholic acid	Dorea_sp._5-2	-0.121808	0.608947	Group		0.713757
Taurocholic acid	uncultured_Firmicutes_bacterium	0.332655	0.151835	Group		0.273673
Taurocholic acid	Mucispirillum_schaedleri	-0.173971	0.463223	Group		0.482524
Taurocholic acid	uncultured_Anaeroplasma_sp.	-0.287852	0.218443	Group		0.50747
Taurocholic acid	uncultured_Erysipelotrichales_bacterium	0.183505	0.438676	Group		0.471695
Taurocholic acid	uncultured_Eubacteriaceae_bacterium	-0.131539	0.580404	Group		0.655883
Taurocholic acid	Firmicutes_bacterium_CAG_194_44_15	0.474303	0.0346101	Group	*	0.185082
Taurocholic acid	Lachnospiraceae_bacterium_A2	-0.223402	0.343743	Group		0.395107
Taurocholic acid	Bacteroidales_bacterium_DJF_B268	-0.227379	0.334994	Group		0.582564
Taurocholic acid	uncultured_Bacteroidetes_bacterium	-0.35277	0.127113	Group		0.353091
Alpha-Muricholic acid	Ambiguous_taxa	0.518797	0.0205599	Group	*	0.0395383
Alpha-Muricholic acid	uncultured_Bacteroidales_bacterium	-0.36391	0.115314	Group		0.142363
Alpha-Muricholic acid	gut_metagenome	-0.562406	0.0110552	Group	*	0.0208588
Alpha-Muricholic acid	uncultured_Allobaculum_sp.	0.618045	0.00445435	Group	**	0.0202471
Alpha-Muricholic acid	Lachnospiraceae_bacterium_COE1	0.691729	0.00100994	Group	**	0.00983647
Alpha-Muricholic acid	Lachnospiraceae_bacterium_10-1	0.353383	0.126826	Group		0.262289
Alpha-Muricholic acid	Lactobacillus_gasseri	-0.41203	0.0722632	Group		0.377162
Alpha-Muricholic acid	Lactobacillus_acidophilus	-0.553383	0.0126451	Group	*	0.0234169
Alpha-Muricholic acid	human_gut_metagenome	0.614459	0.00394367	Group	**	0.0140845
Alpha-Muricholic acid	uncultured_rumen_bacterium	-0.572932	0.0094108	Group	**	0.0241303
Alpha-Muricholic acid	Lachnospiraceae_bacterium_A4	0.592481	0.00688833	Group	**	0.0168008
Alpha-Muricholic acid	metagenome	0.393985	0.0866607	Group		0.176859
Alpha-Muricholic acid	Burkholderiales_bacterium_YL45	0.544361	0.0144169	Group	*	0.0433263
Alpha-Muricholic acid	bacterium_NLAE-zl-P241	0.502256	0.0255532	Group	*	0.140616
Alpha-Muricholic acid	Clostridium_sp._Culture_Jar-13	0.43976	0.0523537	Group		0.088735
Alpha-Muricholic acid	Faecalibaculum_rodentium	0.50976	0.0216734	Group	*	0.0349571
Alpha-Muricholic acid	Lachnospiraceae_bacterium_28-4	0.42422	0.0622975	Group		0.0819704
Alpha-Muricholic acid	Clostridium_sp._Clone-44	0.237594	0.311681	Group		0.43289
Alpha-Muricholic acid	uncultured_Oscillospira_sp.	0.464662	0.04054	Group	*	0.0654901
Alpha-Muricholic acid	uncultured_Desulfovibrionales_bacterium	0.160014	0.500381	Group		0.595691
Alpha-Muricholic acid	Firmicutes_bacterium_M10-2	-0.447725	0.0477516	Group	*	0.0654132
Alpha-Muricholic acid	uncultured_Anaerovibrio_sp.	-0.324806	0.162331	Group		0.233738
Alpha-Muricholic acid	Dorea_sp._5-2	0.316041	0.174632	Group		0.272862
Alpha-Muricholic acid	uncultured_Firmicutes_bacterium	-0.275899	0.239022	Group		0.341459
Alpha-Muricholic acid	Mucispirillum_schaedleri	0.330121	0.15517	Group		0.203986
Alpha-Muricholic acid	uncultured_Anaeroplasma_sp.	-0.619245	0.00359697	Group	**	0.179849
Alpha-Muricholic acid	uncultured_Erysipelotrichales_bacterium	-0.442883	0.0505103	Group		0.103082
Alpha-Muricholic acid	uncultured_Eubacteriaceae_bacterium	0.465055	0.0388153	Group	*	0.133846
Alpha-Muricholic acid	Firmicutes_bacterium_CAG_194_44_15	-0.137666	0.562733	Group		0.721452
Alpha-Muricholic acid	Lachnospiraceae_bacterium_A2	0.462563	0.0400137	Group	*	0.0972208
Alpha-Muricholic acid	Bacteroidales_bacterium_DJF_B268	0.512812	0.0207709	Group	*	0.346181
Alpha-Muricholic acid	uncultured_Bacteroidetes_bacterium	0.331259	0.153666	Group		0.404384
(+)-7-Isojasmonic acid CoA	Ambiguous_taxa	-0.332331	0.152316	Group		0.173086
(+)-7-Isojasmonic acid CoA	uncultured_Bacteroidales_bacterium	0.631579	0.00348625	Group	**	0.0180657
(+)-7-Isojasmonic acid CoA	gut_metagenome	0.515789	0.0214037	Group	*	0.0310199
(+)-7-Isojasmonic acid CoA	uncultured_Allobaculum_sp.	-0.177444	0.452508	Group		0.461743
(+)-7-Isojasmonic acid CoA	Lachnospiraceae_bacterium_COE1	-0.303759	0.19246	Group		0.206946
(+)-7-Isojasmonic acid CoA	Lachnospiraceae_bacterium_10-1	-0.0360902	0.881217	Group		0.917934
(+)-7-Isojasmonic acid CoA	Lactobacillus_gasseri	0.437594	0.0550843	Group		0.377162
(+)-7-Isojasmonic acid CoA	Lactobacillus_acidophilus	0.598496	0.0062353	Group	**	0.0152081
(+)-7-Isojasmonic acid CoA	human_gut_metagenome	-0.25753	0.273003	Group		0.281446
(+)-7-Isojasmonic acid CoA	uncultured_rumen_bacterium	0.449624	0.0481889	Group	*	0.0660122
(+)-7-Isojasmonic acid CoA	Lachnospiraceae_bacterium_A4	-0.284211	0.223792	Group		0.233116
(+)-7-Isojasmonic acid CoA	metagenome	-0.267669	0.252834	Group		0.312141
(+)-7-Isojasmonic acid CoA	Burkholderiales_bacterium_YL45	-0.225564	0.337407	Group		0.358943
(+)-7-Isojasmonic acid CoA	bacterium_NLAE-zl-P241	-0.0556391	0.816412	Group		0.859381
(+)-7-Isojasmonic acid CoA	Clostridium_sp._Culture_Jar-13	-0.448796	0.0471576	Group	*	0.0827327
(+)-7-Isojasmonic acid CoA	Faecalibaculum_rodentium	-0.256785	0.274443	Group		0.282931
(+)-7-Isojasmonic acid CoA	Lachnospiraceae_bacterium_28-4	-0.464084	0.0392788	Group	*	0.058625
(+)-7-Isojasmonic acid CoA	Clostridium_sp._Clone-44	-0.189474	0.421949	Group		0.54096
(+)-7-Isojasmonic acid CoA	uncultured_Oscillospira_sp.	-0.333835	0.150383	Group		0.172854
(+)-7-Isojasmonic acid CoA	uncultured_Desulfovibrionales_bacterium	-0.431276	0.0576191	Group		0.348063
(+)-7-Isojasmonic acid CoA	Firmicutes_bacterium_M10-2	0.444433	0.0496143	Group	*	0.0670464
(+)-7-Isojasmonic acid CoA	uncultured_Anaerovibrio_sp.	0.454944	0.0438553	Group	*	0.147537
(+)-7-Isojasmonic acid CoA	Dorea_sp._5-2	-0.199172	0.39987	Group		0.499838
(+)-7-Isojasmonic acid CoA	uncultured_Firmicutes_bacterium	0.381528	0.0969424	Group		0.218769
(+)-7-Isojasmonic acid CoA	Mucispirillum_schaedleri	-0.507487	0.0223653	Group	*	0.0609501
(+)-7-Isojasmonic acid CoA	uncultured_Anaeroplasma_sp.	-0.0459596	0.847426	Group		0.91121
(+)-7-Isojasmonic acid CoA	uncultured_Erysipelotrichales_bacterium	0.509933	0.0216212	Group	*	0.0772187
(+)-7-Isojasmonic acid CoA	uncultured_Eubacteriaceae_bacterium	0.0560103	0.814565	Group		0.857437
(+)-7-Isojasmonic acid CoA	Firmicutes_bacterium_CAG_194_44_15	0.089268	0.70821	Group		0.814034
(+)-7-Isojasmonic acid CoA	Lachnospiraceae_bacterium_A2	-0.148317	0.532594	Group		0.578907
(+)-7-Isojasmonic acid CoA	Bacteroidales_bacterium_DJF_B268	-0.411217	0.0716616	Group		0.426871
(+)-7-Isojasmonic acid CoA	uncultured_Bacteroidetes_bacterium	-0.00752862	0.97487	Group		0.994765
N-Acetylmannosamine	Ambiguous_taxa	-0.368421	0.110623	Group		0.134906
N-Acetylmannosamine	uncultured_Bacteroidales_bacterium	0.285714	0.221267	Group		0.243151
N-Acetylmannosamine	gut_metagenome	0.348872	0.132007	Group		0.141943
N-Acetylmannosamine	uncultured_Allobaculum_sp.	-0.315789	0.174755	Group		0.198585
N-Acetylmannosamine	Lachnospiraceae_bacterium_COE1	-0.2	0.396169	Group		0.404254
N-Acetylmannosamine	Lachnospiraceae_bacterium_10-1	-0.204511	0.3854	Group		0.513866
N-Acetylmannosamine	Lactobacillus_gasseri	0.0601504	0.801607	Group		0.890675
N-Acetylmannosamine	Lactobacillus_acidophilus	0.251128	0.284231	Group		0.293022
N-Acetylmannosamine	human_gut_metagenome	-0.314759	0.176482	Group		0.189766
N-Acetylmannosamine	uncultured_rumen_bacterium	0.451128	0.0473768	Group	*	0.0660122
N-Acetylmannosamine	Lachnospiraceae_bacterium_A4	-0.282707	0.226335	Group		0.233335
N-Acetylmannosamine	metagenome	-0.0616541	0.796687	Group		0.821327
N-Acetylmannosamine	Burkholderiales_bacterium_YL45	-0.269173	0.250097	Group		0.280834
N-Acetylmannosamine	bacterium_NLAE-zl-P241	-0.108271	0.648757	Group		0.705171
N-Acetylmannosamine	Clostridium_sp._Culture_Jar-13	-0.35994	0.119035	Group		0.158938
N-Acetylmannosamine	Faecalibaculum_rodentium	-0.456422	0.0430889	Group	*	0.0598457
N-Acetylmannosamine	Lachnospiraceae_bacterium_28-4	-0.45205	0.0453869	Group	*	0.0648384
N-Acetylmannosamine	Clostridium_sp._Clone-44	-0.493233	0.0286611	Group	*	0.144639
N-Acetylmannosamine	uncultured_Oscillospira_sp.	-0.529323	0.0178155	Group	*	0.0434524
N-Acetylmannosamine	uncultured_Desulfovibrionales_bacterium	-0.145537	0.540389	Group		0.623602
N-Acetylmannosamine	Firmicutes_bacterium_M10-2	0.123454	0.60408	Group		0.60408
N-Acetylmannosamine	uncultured_Anaerovibrio_sp.	0.358147	0.12102	Group		0.185184
N-Acetylmannosamine	Dorea_sp._5-2	-0.330856	0.154198	Group		0.265055
N-Acetylmannosamine	uncultured_Firmicutes_bacterium	0.474546	0.0345049	Group	*	0.173999
N-Acetylmannosamine	Mucispirillum_schaedleri	-0.264776	0.259256	Group		0.303306
N-Acetylmannosamine	uncultured_Anaeroplasma_sp.	0.285433	0.22251	Group		0.50747
N-Acetylmannosamine	uncultured_Erysipelotrichales_bacterium	0.187034	0.429767	Group		0.467138
N-Acetylmannosamine	uncultured_Eubacteriaceae_bacterium	-0.0356429	0.881409	Group		0.913722
N-Acetylmannosamine	Firmicutes_bacterium_CAG_194_44_15	0.342015	0.139947	Group		0.341334
N-Acetylmannosamine	Lachnospiraceae_bacterium_A2	-0.170564	0.472162	Group		0.530519
N-Acetylmannosamine	Bacteroidales_bacterium_DJF_B268	-0.343488	0.138138	Group		0.440993
N-Acetylmannosamine	uncultured_Bacteroidetes_bacterium	-0.0752862	0.752413	Group		0.843649
L-Aspartic acid	Ambiguous_taxa	-0.407519	0.0756779	Group		0.100904
L-Aspartic acid	uncultured_Bacteroidales_bacterium	0.392481	0.0879514	Group		0.112758
L-Aspartic acid	gut_metagenome	0.345865	0.135545	Group		0.144197
L-Aspartic acid	uncultured_Allobaculum_sp.	-0.372932	0.106075	Group		0.145308
L-Aspartic acid	Lachnospiraceae_bacterium_COE1	-0.497744	0.0270715	Group	*	0.0474938
L-Aspartic acid	Lachnospiraceae_bacterium_10-1	-0.225564	0.337407	Group		0.488995
L-Aspartic acid	Lactobacillus_gasseri	-0.00451128	0.98732	Group		0.98732
L-Aspartic acid	Lactobacillus_acidophilus	0.409023	0.0745263	Group		0.087678
L-Aspartic acid	human_gut_metagenome	-0.510543	0.021439	Group	*	0.032983
L-Aspartic acid	uncultured_rumen_bacterium	0.565414	0.0105631	Group	*	0.0264077
L-Aspartic acid	Lachnospiraceae_bacterium_A4	-0.347368	0.133767	Group		0.152008
L-Aspartic acid	metagenome	-0.184962	0.433273	Group		0.465885
L-Aspartic acid	Burkholderiales_bacterium_YL45	-0.348872	0.132007	Group		0.167097
L-Aspartic acid	bacterium_NLAE-zl-P241	-0.243609	0.299285	Group		0.399047
L-Aspartic acid	Clostridium_sp._Culture_Jar-13	-0.658133	0.00160751	Group	**	0.0114517
L-Aspartic acid	Faecalibaculum_rodentium	-0.583671	0.00689734	Group	**	0.0172434
L-Aspartic acid	Lachnospiraceae_bacterium_28-4	-0.701768	0.000563568	Group	***	0.00375712
L-Aspartic acid	Clostridium_sp._Clone-44	-0.294737	0.206522	Group		0.326457
L-Aspartic acid	uncultured_Oscillospira_sp.	-0.455639	0.0450045	Group	*	0.0692377
L-Aspartic acid	uncultured_Desulfovibrionales_bacterium	-0.358127	0.121042	Group		0.369372
L-Aspartic acid	Firmicutes_bacterium_M10-2	0.441141	0.0515322	Group		0.0687096
L-Aspartic acid	uncultured_Anaerovibrio_sp.	0.288239	0.217797	Group		0.275693
L-Aspartic acid	Dorea_sp._5-2	-0.561303	0.0100215	Group	*	0.110813
L-Aspartic acid	uncultured_Firmicutes_bacterium	0.616436	0.0037972	Group	**	0.125403
L-Aspartic acid	Mucispirillum_schaedleri	-0.409894	0.072671	Group		0.121118
L-Aspartic acid	uncultured_Anaeroplasma_sp.	0.174163	0.462724	Group		0.651724
L-Aspartic acid	uncultured_Erysipelotrichales_bacterium	0.30349	0.193329	Group		0.241662
L-Aspartic acid	uncultured_Eubacteriaceae_bacterium	-0.0313997	0.895448	Group		0.913722
L-Aspartic acid	Firmicutes_bacterium_CAG_194_44_15	0.488285	0.0289367	Group	*	0.185082
L-Aspartic acid	Lachnospiraceae_bacterium_A2	-0.339275	0.143357	Group		0.207764
L-Aspartic acid	Bacteroidales_bacterium_DJF_B268	-0.524907	0.0174847	Group	*	0.346181
L-Aspartic acid	uncultured_Bacteroidetes_bacterium	-0.171007	0.470995	Group		0.603839
4-O-alpha-D-Galactopyranuronosyl-D-galacturonic acid	Ambiguous_taxa	0.687218	0.00111959	Group	**	0.00884853
4-O-alpha-D-Galactopyranuronosyl-D-galacturonic acid	uncultured_Bacteroidales_bacterium	-0.663158	0.00188218	Group	**	0.0156849
4-O-alpha-D-Galactopyranuronosyl-D-galacturonic acid	gut_metagenome	-0.738346	0.000303102	Group	***	0.00216501
4-O-alpha-D-Galactopyranuronosyl-D-galacturonic acid	uncultured_Allobaculum_sp.	0.586466	0.00759661	Group	**	0.0271308
4-O-alpha-D-Galactopyranuronosyl-D-galacturonic acid	Lachnospiraceae_bacterium_COE1	0.798496	3.08e-05	Group	***	0.00102502
4-O-alpha-D-Galactopyranuronosyl-D-galacturonic acid	Lachnospiraceae_bacterium_10-1	0.476692	0.0351387	Group	*	0.195215
4-O-alpha-D-Galactopyranuronosyl-D-galacturonic acid	Lactobacillus_gasseri	-0.365414	0.113735	Group		0.377162
4-O-alpha-D-Galactopyranuronosyl-D-galacturonic acid	Lactobacillus_acidophilus	-0.801504	2.6e-05	Group	***	0.000867603
4-O-alpha-D-Galactopyranuronosyl-D-galacturonic acid	human_gut_metagenome	0.79217	3.14e-05	Group	***	0.000883389
4-O-alpha-D-Galactopyranuronosyl-D-galacturonic acid	uncultured_rumen_bacterium	-0.67218	0.00155777	Group	**	0.00865429
4-O-alpha-D-Galactopyranuronosyl-D-galacturonic acid	Lachnospiraceae_bacterium_A4	0.709774	0.000654853	Group	***	0.00436569
4-O-alpha-D-Galactopyranuronosyl-D-galacturonic acid	metagenome	0.396992	0.0841222	Group		0.175254
4-O-alpha-D-Galactopyranuronosyl-D-galacturonic acid	Burkholderiales_bacterium_YL45	0.593985	0.00672003	Group	**	0.0337323
4-O-alpha-D-Galactopyranuronosyl-D-galacturonic acid	bacterium_NLAE-zl-P241	0.52782	0.0181883	Group	*	0.111487
4-O-alpha-D-Galactopyranuronosyl-D-galacturonic acid	Clostridium_sp._Culture_Jar-13	0.751507	0.000133473	Group	***	0.00559281
4-O-alpha-D-Galactopyranuronosyl-D-galacturonic acid	Faecalibaculum_rodentium	0.72235	0.000322053	Group	***	0.00230038
4-O-alpha-D-Galactopyranuronosyl-D-galacturonic acid	Lachnospiraceae_bacterium_28-4	0.786762	3.87e-05	Group	***	0.00193747
4-O-alpha-D-Galactopyranuronosyl-D-galacturonic acid	Clostridium_sp._Clone-44	0.350376	0.130263	Group		0.23887
4-O-alpha-D-Galactopyranuronosyl-D-galacturonic acid	uncultured_Oscillospira_sp.	0.621053	0.00422208	Group	**	0.0188562
4-O-alpha-D-Galactopyranuronosyl-D-galacturonic acid	uncultured_Desulfovibrionales_bacterium	0.415275	0.0686332	Group		0.348063
4-O-alpha-D-Galactopyranuronosyl-D-galacturonic acid	Firmicutes_bacterium_M10-2	-0.757182	0.000110907	Group	***	0.00184845
4-O-alpha-D-Galactopyranuronosyl-D-galacturonic acid	uncultured_Anaerovibrio_sp.	-0.479681	0.0323337	Group	*	0.147537
4-O-alpha-D-Galactopyranuronosyl-D-galacturonic acid	Dorea_sp._5-2	0.559657	0.0102905	Group	*	0.110813
4-O-alpha-D-Galactopyranuronosyl-D-galacturonic acid	uncultured_Firmicutes_bacterium	-0.441438	0.051357	Group		0.181184
4-O-alpha-D-Galactopyranuronosyl-D-galacturonic acid	Mucispirillum_schaedleri	0.610173	0.00427715	Group	**	0.0323013
4-O-alpha-D-Galactopyranuronosyl-D-galacturonic acid	uncultured_Anaeroplasma_sp.	-0.239474	0.309203	Group		0.524073
4-O-alpha-D-Galactopyranuronosyl-D-galacturonic acid	uncultured_Erysipelotrichales_bacterium	-0.513462	0.0205826	Group	*	0.0772187
4-O-alpha-D-Galactopyranuronosyl-D-galacturonic acid	uncultured_Eubacteriaceae_bacterium	0.508336	0.0221049	Group	*	0.0961081
4-O-alpha-D-Galactopyranuronosyl-D-galacturonic acid	Firmicutes_bacterium_CAG_194_44_15	-0.456019	0.0432964	Group	*	0.185082
4-O-alpha-D-Galactopyranuronosyl-D-galacturonic acid	Lachnospiraceae_bacterium_A2	0.647032	0.00204567	Group	**	0.049461
4-O-alpha-D-Galactopyranuronosyl-D-galacturonic acid	Bacteroidales_bacterium_DJF_B268	0.372515	0.105769	Group		0.440993
4-O-alpha-D-Galactopyranuronosyl-D-galacturonic acid	uncultured_Bacteroidetes_bacterium	0.47753	0.0332298	Group	*	0.327589
LysoSM(d18:1)	Ambiguous_taxa	-0.47218	0.0370929	Group	*	0.060808
LysoSM(d18:1)	uncultured_Bacteroidales_bacterium	0.559398	0.0115658	Group	*	0.034559
LysoSM(d18:1)	gut_metagenome	0.512782	0.0222752	Group	*	0.0318217
LysoSM(d18:1)	uncultured_Allobaculum_sp.	-0.630075	0.00358436	Group	**	0.0195702
LysoSM(d18:1)	Lachnospiraceae_bacterium_COE1	-0.503759	0.0250626	Group	*	0.0473664
LysoSM(d18:1)	Lachnospiraceae_bacterium_10-1	-0.132331	0.576843	Group		0.686718
LysoSM(d18:1)	Lactobacillus_gasseri	-0.0390977	0.871187	Group		0.898131
LysoSM(d18:1)	Lactobacillus_acidophilus	0.434586	0.0569223	Group		0.0702745
LysoSM(d18:1)	human_gut_metagenome	-0.445784	0.0488436	Group	*	0.0687938
LysoSM(d18:1)	uncultured_rumen_bacterium	0.374436	0.10459	Group		0.120218
LysoSM(d18:1)	Lachnospiraceae_bacterium_A4	-0.488722	0.0303245	Group	*	0.0522836
LysoSM(d18:1)	metagenome	-0.536842	0.0160432	Group	*	0.0697531
LysoSM(d18:1)	Burkholderiales_bacterium_YL45	-0.496241	0.0275933	Group	*	0.0613184
LysoSM(d18:1)	bacterium_NLAE-zl-P241	-0.264662	0.258367	Group		0.385622
LysoSM(d18:1)	Clostridium_sp._Culture_Jar-13	-0.596386	0.00551184	Group	**	0.022966
[truncated: 1,201 more rows]
